# Supplementary material for: Blanket antimicrobial resistance gene database with structural information, BOARDS, provides insights on historical landscape of resistance prevalence and effects of mutations in enzyme structure
Source: mSystems. 2023 Dec 12;9(1):e00943-23. doi: 10.1128/msystems.00943-23 (PMC10871167; doi:10.1128/msystems.00943-23)
Supplement: Table S1 — Selection criteria for consolidation into BOARDS. [file msystems.00943-23-s0002.xlsx]

## Sheet: Selection criteria
TABLE S1. Selection criteria for consolidation into BOARDS.
"Consolidation" indicates whether the database was consolidated into BOARDS database.
"Isolation source Completeness" represents the degree of provided information for each gene in terms of its isolation source.
"Gene Label Completeness" indicates how complete the information is for each gene's label for each AMR gene.
"Last Update/version" is the last time the database was updated or its current version.
Database	Consolidation	DB size	Isolation source Completeness	Gene Label Completeness	Last update/version
MEGAres	Excluded	8733	Not specified d	Not specified	2022
KARGVA	Excluded	1781	Partially specified c	Partially labeled	2023
ARG-ANNOT	Excluded	1689	Not available e	Not confirmed	2014
Lahey DB	Included	824	Via provided NCBI accession b	Completely labeled	Not published
CARD DB	Included	4775	Completely specified a	Completely labeled	2023
ResFinder	Excluded	2690	Not specified d	Completely labeled	2020
ARDB	Excluded	6206	Not available e	Not confirmed	2009
PointFinder	Excluded	217	Not specified d	Completely labeled	2017
a "Completely specified" indicates the database directly provides the bacterial origin or isolation source.
b "Via provided NCBI accession" indicates the database provides NCBI accession numbers that can be used to retrieve information on the bacterial origin or isolation source.
c "Partially specified" indicates the database provided the partial information on the bacterial origin or isolation source.
d "Not specified" indicates the information was not provided or mentioned in the database.
e "Not available" indicates the information was either not provided in the database, or its reliability has not been validated or confirmed.
