# Supplementary material for: Blanket antimicrobial resistance gene database with structural information, BOARDS, provides insights on historical landscape of resistance prevalence and effects of mutations in enzyme structure
Source: mSystems. 2023 Dec 12;9(1):e00943-23. doi: 10.1128/msystems.00943-23 (PMC10871167; doi:10.1128/msystems.00943-23)
Supplement: Table S2 — The WGS analysis result of ESBL-associated AMR gene and non-ESBL MCR within 8 major antimicrobial-resistant bacteria. [file msystems.00943-23-s0003.xlsx]

## Sheet: WGS analysis statistics
TABLE S2. The WGS analysis result of ESBL-associated AMR genes and Non-ESBL MCR genes within eight major antimicrobial-resistant pathogens.
The "class" column is the classification of ESBL or Non-ESBL.
The column, "subclass," is the subclass of ESBL according to Ambler classification.
The column, "hit count," is the count of hits through WGS analysis.
The column, "ratio," is the percentile of hit counts.
Class	Subclass	Hit count	Ratio
ESBL	TEM	20259	15.9286
	CTX	12778	10.0467
	SHV	12276	9.65201
	KPC	4279	3.36436
	VIM	530	0.416713
	IMP	268	0.210715
	NDM	2620	2.05998
	CMY	2247	1.7667
	AmpC	42964	33.7804
	OXA	26149	20.5597
	GES	205	0.161181
	PER	233	0.183196
Non-ESBL	MCR	2378	1.8697
Total Hit		127186	100
