# Supplementary material for: Blanket antimicrobial resistance gene database with structural information, BOARDS, provides insights on historical landscape of resistance prevalence and effects of mutations in enzyme structure
Source: mSystems. 2023 Dec 12;9(1):e00943-23. doi: 10.1128/msystems.00943-23 (PMC10871167; doi:10.1128/msystems.00943-23)
Supplement: Table S3 — Pan-resistome reconstruction of ESBL and non-ESBL MCR identified within eight major AMR bacteria based on WGS analysis. [file msystems.00943-23-s0004.xlsx]

## Sheet: Total pan-resistome results
TABLE S3. Pan-resistome reconstruction of ESBL and non-ESBL MCR genes identified within eight major AMR pathogens based on WGS analysis.
"Class" is the classification of ESBL or non-ESBL.
"Subclass" is the subclass of ESBL or non-ESBL.
The next column, "E. coli," is the hit count detected in Escherichia coli based on WGS analysis.
The next column, "Salmonella," is the hit count detected in Salmonella spp. based on WGS analysis.
The next column, "S. aureus," is the hit count detected in Staphylococcus aureus based on WGS analysis.
The next column, "Enterococcus," is the hit count detected in Enterococcus spp. based on WGS analysis.
The next column, "C. jejuni," is the hit count detected in Campylobacter jejuni based on WGS analysis.
The next column, "K. pneumoniae," is the hit count detected in Klebsiella pneumoniae based on WGS analysis.
The next column, "A. baumannii," is the hit count detected in Acinetobacter baumannii based on WGS analysis.
The next column, "P. aeruginosa," is the hit count detected in Pseudomonas aerugonisa based on WGS analysis.
The next column, "Total Hit," is the total sum of hits based on WGS analysis.
	Subclass	E. coli	Salmonella	S. aureus	Enterococcus	C. jejuni	K. pneumoniae	A. baumannii	P. aeruginosa	Total Hit
CLASS A	TEM	9525	1897	17	18	2	6722	2041	37	20259
	CTX	6423	472	0	0	0	5799	70	14	12778
	SHV	255	31	0	0	0	11931	35	24	12276
	KPC	214	3	0	0	0	3939	2	121	4279
CLASS B	VIM	19	5	0	0	0	141	0	365	530
	IMP	45	0	0	0	0	99	6	118	268
	NDM	1144	13	0	0	0	1051	335	77	2620
CLASS C	CMY	1399	620	0	0	0	223	5	0	2247
	AmpC	42686	0	0	0	0	0	278	0	42964
CLASS D	OXA	2536	256	1	1	1475	5525	9765	6590	26149
ETC	GES	3	0	0	0	0	18	46	138	205
	PER	3	0	0	0	0	3	201	26	233
Non-ESBL	MCR	1911	223	0	0	0	238	5	1	2378
Total		66163	3520	18	19	1477	35689	12789	7511	127186

## Sheet: TEM
Pan-resistance reconstruction of the TEM subclass (Class A) within ESBL based on WGS analysis.
"Source" is the bacterial origin in which the TEM was detected.
"Gene" is a detected gene belonging to the TEM subclass.
"# of Hits" is the hit count of the corresponding gene belonging to the TEM subclass.
Source	Gene	# of Hits
escherichia	TEM-1	8549
escherichia	TEM	389
escherichia	TEM-135	75
escherichia	TEM-30	68
escherichia	TEM-57	61
escherichia	TEM-116	61
escherichia	TEM-215	34
escherichia	TEM-150	27
escherichia	TEM-214	20
escherichia	TEM-190	18
escherichia	TEM-176	18
escherichia	TEM-32	16
escherichia	TEM-52	15
escherichia	TEM-40	14
escherichia	TEM-84	9
escherichia	TEM-20	9
escherichia	TEM-163	8
escherichia	TEM-166	7
escherichia	TEM-237	7
escherichia	TEM-35	7
escherichia	TEM-192	7
escherichia	TEM-59	6
escherichia	TEM-7	6
escherichia	TEM-169	6
escherichia	TEM-12	6
escherichia	TEM-181	5
escherichia	TEM-243	5
escherichia	TEM-34	5
escherichia	TEM-10	5
escherichia	TEM-199	4
escherichia	TEM-210	4
escherichia	TEM-33	4
escherichia	TEM-19	4
escherichia	TEM-171	3
escherichia	TEM-238	3
escherichia	TEM-36	2
escherichia	TEM-6	2
escherichia	TEM-104	2
escherichia	TEM-156	2
escherichia	TEM-198	2
escherichia	TEM-142	2
escherichia	TEM-231	2
escherichia	TEM-230	2
escherichia	TEM-39	2
escherichia	TEM-212	1
escherichia	TEM-168	1
escherichia	TEM-4	1
escherichia	TEM-17	1
escherichia	TEM-37	1
escherichia	TEM-122	1
escherichia	TEM-8	1
escherichia	TEM-148	1
escherichia	TEM-155	1
escherichia	TEM-2	1
escherichia	TEM-31	1
escherichia	TEM-9	1
escherichia	TEM-154	1
escherichia	TEM-191	1
escherichia	TEM-29	1
escherichia	TEM-207	1
escherichia	TEM-79	1
escherichia	TEM-3	1
escherichia	TEM-105	1
escherichia	TEM-5	1
escherichia	TEM-54	1
escherichia	TEM-206	1
salmonella	TEM-1	1778
salmonella	TEM	35
salmonella	TEM-150	33
salmonella	TEM-135	11
salmonella	TEM-176	10
salmonella	TEM-57	8
salmonella	TEM-116	8
salmonella	TEM-192	2
salmonella	TEM-214	2
salmonella	TEM-52	2
salmonella	TEM-12	1
salmonella	TEM-30	1
salmonella	TEM-191	1
salmonella	TEM-187	1
salmonella	TEM-243	1
salmonella	TEM-169	1
salmonella	TEM-163	1
salmonella	TEM-215	1
staphylococcus	TEM-116	11
staphylococcus	TEM-171	3
staphylococcus	TEM	1
staphylococcus	TEM-181	1
staphylococcus	TEM-7	1
enterococcus	TEM-116	12
enterococcus	TEM	4
enterococcus	TEM-104	1
enterococcus	TEM-1	1
campylobacter	TEM	1
campylobacter	TEM-229	1
klebsiella	TEM-1	6158
klebsiella	TEM	200
klebsiella	TEM-84	104
klebsiella	TEM-59	66
klebsiella	TEM-192	43
klebsiella	TEM-163	18
klebsiella	TEM-33	14
klebsiella	TEM-135	12
klebsiella	TEM-169	11
klebsiella	TEM-206	10
klebsiella	TEM-213	8
klebsiella	TEM-30	8
klebsiella	TEM-7	7
klebsiella	TEM-116	6
klebsiella	TEM-31	6
klebsiella	TEM-198	6
klebsiella	TEM-2	4
klebsiella	TEM-214	4
klebsiella	TEM-32	4
klebsiella	TEM-150	3
klebsiella	TEM-10	3
klebsiella	TEM-15	3
klebsiella	TEM-176	3
klebsiella	TEM-237	2
klebsiella	TEM-9	2
klebsiella	TEM-26	2
klebsiella	TEM-12	2
klebsiella	TEM-210	2
klebsiella	TEM-122	2
klebsiella	TEM-208	1
klebsiella	TEM-199	1
klebsiella	TEM-196	1
klebsiella	TEM-40	1
klebsiella	TEM-52	1
klebsiella	TEM-24	1
klebsiella	TEM-110	1
klebsiella	TEM-34	1
klebsiella	TEM-243	1
acinetobacter	TEM-1	2005
acinetobacter	TEM	26
acinetobacter	TEM-116	5
acinetobacter	TEM-84	1
acinetobacter	TEM-229	1
acinetobacter	TEM-2	1
acinetobacter	TEM-191	1
acinetobacter	TEM-59	1
pseudomonas	TEM-1	29
pseudomonas	TEM-2	5
pseudomonas	TEM-116	2
pseudomonas	TEM-181	1
Total TEM Hit		20259

## Sheet: CTX-M
Pan-resistance reconstruction of the CTX-M subclass (Class A) within ESBL based on WGS analysis.
"Source" is the bacterial origin in which the CTX-M was detected.
"Gene" is a detected gene belonging to the CTX-M subclass.
"# of Hits" is the hit count of the corresponding gene belonging to the CTX-M subclass.
Source	Gene	# of Hits
escherichia	CTX-M-15	2396
escherichia	CTX-M-14	1024
escherichia	CTX-M-55	845
escherichia	CTX-M-1	663
escherichia	CTX-M-27	528
escherichia	CTX-M-65	282
escherichia	CTX-M-32	143
escherichia	CTX-M-3	119
escherichia	CTX-M-8	76
escherichia	CTX-M-24	74
escherichia	CTX-M-2	64
escherichia	CTX-M-64	34
escherichia	CTX-M-199	23
escherichia	CTX-M-123	22
escherichia	CTX-M-125	22
escherichia	CTX-M	18
escherichia	CTX-M-115	17
escherichia	CTX-M-9	16
escherichia	CTX-M-104	10
escherichia	CTX-M-132	7
escherichia	CTX-M-90	4
escherichia	CTX-M-134	4
escherichia	CTX-M-190	4
escherichia	CTX-M-174	3
escherichia	CTX-M-130	3
escherichia	CTX-M-206	2
escherichia	CTX-M-79	2
escherichia	CTX-M-166	1
escherichia	CTX-M-62	1
escherichia	CTX-M-224	1
escherichia	CTX-M-179	1
escherichia	CTX-M-98	1
escherichia	CTX-M-101	1
escherichia	CTX-M-33	1
escherichia	CTX-M-163	1
escherichia	CTX-M-12	1
escherichia	CTX-M-5	1
escherichia	CTX-M-169	1
escherichia	CTX-M-11	1
escherichia	CTX-M-215	1
escherichia	CTX-M-176	1
escherichia	CTX-M-136	1
escherichia	CTX-M-44	1
escherichia	CTX-M-182	1
escherichia	CTX-M-138	1
salmonella	CTX-M-55	145
salmonella	CTX-M-65	119
salmonella	CTX-M-14	65
salmonella	CTX-M-123	49
salmonella	CTX-M-15	39
salmonella	CTX-M-5	12
salmonella	CTX-M-2	12
salmonella	CTX-M-8	9
salmonella	CTX-M-27	7
salmonella	CTX-M-1	4
salmonella	CTX-M-130	2
salmonella	CTX-M-165	2
salmonella	CTX-M-64	2
salmonella	CTX-M-9	1
salmonella	CTX-M-101	1
salmonella	CTX-M-137	1
salmonella	CTX-M-3	1
salmonella	CTX-M-32	1
klebsiella	CTX-M-15	4039
klebsiella	CTX-M-65	726
klebsiella	CTX-M-14	372
klebsiella	CTX-M-3	155
klebsiella	CTX-M-2	125
klebsiella	CTX-M-27	94
klebsiella	CTX-M-1	82
klebsiella	CTX-M-55	69
klebsiella	CTX-M-9	27
klebsiella	CTX-M-224	12
klebsiella	CTX-M-8	11
klebsiella	CTX-M-12	9
klebsiella	CTX-M-232	9
klebsiella	CTX-M-24	5
klebsiella	CTX-M-90	5
klebsiella	CTX-M-63	4
klebsiella	CTX-M-33	4
klebsiella	CTX-M	4
klebsiella	CTX-M-40	4
klebsiella	CTX-M-11	4
klebsiella	CTX-M-163	3
klebsiella	CTX-M-104	3
klebsiella	CTX-M-123	3
klebsiella	CTX-M-96	2
klebsiella	CTX-M-199	2
klebsiella	CTX-M-71	2
klebsiella	CTX-M-202	2
klebsiella	CTX-M-59	2
klebsiella	CTX-M-62	2
klebsiella	CTX-M-36	2
klebsiella	CTX-M-125	1
klebsiella	CTX-M-216	1
klebsiella	CTX-M-68	1
klebsiella	CTX-M-191	1
klebsiella	CTX-M-25	1
klebsiella	CTX-M-107	1
klebsiella	CTX-M-99	1
klebsiella	CTX-M-26	1
klebsiella	CTX-M-162	1
klebsiella	CTX-M-58	1
klebsiella	CTX-M-10	1
klebsiella	CTX-M-154	1
klebsiella	CTX-M-17	1
klebsiella	CTX-M-173	1
klebsiella	CTX-M-141	1
klebsiella	CTX-M-219	1
acinetobacter	CTX-M-115	36
acinetobacter	CTX-M-55	19
acinetobacter	CTX-M-15	11
acinetobacter	CTX-M-2	3
acinetobacter	CTX-M-1	1
pseudomonas	CTX-M-2	6
pseudomonas	CTX-M-15	3
pseudomonas	CTX-M-206	2
pseudomonas	CTX-M-30	2
pseudomonas	CTX-M-3	1
Total CTX-M Hit		12778

## Sheet: SHV
Pan-resistance reconstruction of the SHV subclass (Class A) within ESBL based on WGS analysis.
"Source" is the bacterial origin in which the SHV was detected.
"Gene" is a detected gene belonging to the SHV subclass.
"# of Hits" is the hit count of the corresponding gene belonging to the SHV subclass.
Source	Gene	# of Hits
escherichia	SHV-66	189
escherichia	SHV-1	26
escherichia	SHV-2	11
escherichia	SHV-39	6
escherichia	SHV-11	5
escherichia	SHV-7	4
escherichia	SHV-2A	4
escherichia	SHV-5	3
escherichia	SHV-83	2
escherichia	SHV-26	2
escherichia	SHV-165	1
escherichia	SHV-173	1
escherichia	SHV-86	1
salmonella	SHV-66	28
salmonella	SHV-2A	2
salmonella	SHV-2	1
klebsiella	SHV-11	5202
klebsiella	SHV-1	2137
klebsiella	SHV-28	1119
klebsiella	SHV-66	970
klebsiella	SHV-26	458
klebsiella	SHV-187	418
klebsiella	SHV-27	242
klebsiella	SHV-39	167
klebsiella	SHV-14	123
klebsiella	SHV-33	115
klebsiella	SHV-76	85
klebsiella	SHV-36	78
klebsiella	SHV-5	50
klebsiella	SHV-108	48
klebsiella	SHV-75	43
klebsiella	SHV-71	36
klebsiella	SHV-2A	35
klebsiella	SHV-121	35
klebsiella	SHV-110	33
klebsiella	SHV-61	30
klebsiella	SHV-168	29
klebsiella	SHV-62	25
klebsiella	SHV-60	24
klebsiella	SHV-2	23
klebsiella	SHV-32	22
klebsiella	SHV-12	22
klebsiella	SHV-207	19
klebsiella	SHV-22	19
klebsiella	SHV-19	18
klebsiella	SHV-38	17
klebsiella	SHV-80	17
klebsiella	SHV-7	17
klebsiella	SHV-119	16
klebsiella	SHV-25	14
klebsiella	SHV-37	13
klebsiella	SHV-41	12
klebsiella	SHV-77	11
klebsiella	SHV-52	11
klebsiella	SHV-40	11
klebsiella	SHV-42	11
klebsiella	SHV-31	11
klebsiella	SHV-142	10
klebsiella	SHV-164	9
klebsiella	SHV-53	6
klebsiella	SHV-224	6
klebsiella	SHV-106	6
klebsiella	SHV-86	5
klebsiella	SHV-64	5
klebsiella	SHV-189	4
klebsiella	SHV-124	4
klebsiella	SHV-134	4
klebsiella	SHV-201	4
klebsiella	SHV-30	4
klebsiella	SHV-65	4
klebsiella	SHV-155	3
klebsiella	SHV-217	3
klebsiella	SHV-144	3
klebsiella	SHV-211	3
klebsiella	SHV-55	3
klebsiella	SHV-157	3
klebsiella	SHV-111	2
klebsiella	SHV-214	2
klebsiella	SHV-228	2
klebsiella	SHV-172	2
klebsiella	SHV-13	2
klebsiella	SHV-154	2
klebsiella	SHV-206	2
klebsiella	SHV-133	2
klebsiella	SHV-220	2
klebsiella	SHV-100	2
klebsiella	SHV-20	2
klebsiella	SHV-194	2
klebsiella	SHV-219	2
klebsiella	SHV-84	2
klebsiella	SHV-44	2
klebsiella	SHV-205	1
klebsiella	SHV-148	1
klebsiella	SHV-83	1
klebsiella	SHV-48	1
klebsiella	SHV-195	1
klebsiella	SHV-126	1
klebsiella	SHV-204	1
klebsiella	SHV-103	1
klebsiella	SHV-226	1
klebsiella	SHV-98	1
klebsiella	SHV-107	1
klebsiella	SHV-49	1
klebsiella	SHV-159	1
klebsiella	SHV-135	1
klebsiella	SHV-196	1
klebsiella	SHV-223	1
klebsiella	SHV-215	1
klebsiella	SHV-213	1
klebsiella	SHV-24	1
klebsiella	SHV-210	1
klebsiella	SHV-200	1
klebsiella	SHV-202	1
klebsiella	SHV-186	1
klebsiella	SHV-120	1
klebsiella	SHV-146	1
klebsiella	SHV-63	1
acinetobacter	SHV-66	13
acinetobacter	SHV-165	12
acinetobacter	SHV-5	5
acinetobacter	SHV-39	2
acinetobacter	SHV-134	1
acinetobacter	SHV-11	1
acinetobacter	SHV-1	1
pseudomonas	SHV-5	14
pseudomonas	SHV-2A	8
pseudomonas	SHV-39	2
Total SHV Hit		12276

## Sheet: KPC
Pan-resistance reconstruction of the KPC subclass (Class A) within ESBL based on WGS analysis.
"Source" is the bacterial origin in which the KPC was detected.
"Gene" is a detected gene belonging to the KPC subclass.
"# of Hits" is the hit count of the corresponding gene belonging to the KPC subclass.
Source	Gene	# of Hits
escherichia	KPC-1	164
escherichia	KPC-3	46
escherichia	KPC-4	2
escherichia	KPC-49	1
escherichia	KPC-38	1
salmonella	KPC-1	3
klebsiella	KPC-1	2391
klebsiella	KPC-3	1482
klebsiella	KPC-31	12
klebsiella	KPC-4	10
klebsiella	KPC-33	6
klebsiella	KPC-12	6
klebsiella	KPC-6	5
klebsiella	KPC-53	4
klebsiella	KPC-27	3
klebsiella	KPC-39	3
klebsiella	KPC-30	3
klebsiella	KPC-23	2
klebsiella	KPC-32	2
klebsiella	KPC-19	1
klebsiella	KPC-14	1
klebsiella	KPC-61	1
klebsiella	KPC-56	1
klebsiella	KPC-46	1
klebsiella	KPC-8	1
klebsiella	KPC-52	1
klebsiella	KPC-7	1
klebsiella	KPC-51	1
klebsiella	KPC-74	1
acinetobacter	KPC-1	1
acinetobacter	KPC-3	1
pseudomonas	KPC-1	117
pseudomonas	KPC-30	1
pseudomonas	KPC-33	1
pseudomonas	KPC-5	1
pseudomonas	KPC-71	1
Total KPC Hit		4279

## Sheet: VIM
Pan-resistance reconstruction of the VIM subclass (Class B) within ESBL based on WGS analysis.
"Source" is the bacterial origin in which the VIM was detected.
"Gene" is a detected gene belonging to the VIM subclass.
"# of Hits" is the hit count of the corresponding gene belonging to the VIM subclass.
Source	Gene	# of Hits
escherichia	VIM-1	12
escherichia	VIM-2	3
escherichia	VIM-4	3
escherichia	VIM-29	1
salmonella	VIM-1	5
klebsiella	VIM-1	89
klebsiella	VIM-4	30
klebsiella	VIM-27	6
klebsiella	VIM-29	4
klebsiella	VIM-59	3
klebsiella	VIM-2	3
klebsiella	VIM-19	3
klebsiella	VIM-34	1
klebsiella	VIM-26	1
klebsiella	VIM-24	1
pseudomonas	VIM-2	298
pseudomonas	VIM-1	24
pseudomonas	VIM-4	11
pseudomonas	VIM-6	8
pseudomonas	VIM-5	8
pseudomonas	VIM-20	8
pseudomonas	VIM-11	4
pseudomonas	VIM-36	2
pseudomonas	VIM-69	1
pseudomonas	VIM-24	1
Total VIM Hit		530

## Sheet: IMP
Pan-resistance reconstruction of the IMP subclass (Class B) within ESBL based on WGS analysis.
"Source" is the bacterial origin in which the IMP was detected.
"Gene" is a detected gene belonging to the IMP subclass.
"# of Hits" is the hit count of the corresponding gene belonging to the IMP subclass.
Source	Gene	# of Hits
escherichia	IMP-4	32
escherichia	IMP-1	4
escherichia	IMP-6	4
escherichia	IMP-26	2
escherichia	IMP-64	1
escherichia	IMP-14	1
escherichia	IMP-27	1
klebsiella	IMP-1	45
klebsiella	IMP-4	37
klebsiella	IMP-8	7
klebsiella	IMP-6	2
klebsiella	IMP-23	2
klebsiella	IMP-26	2
klebsiella	IMP-38	1
klebsiella	IMP-14	1
klebsiella	IMP-15	1
klebsiella	IMP-68	1
acinetobacter	IMP-4	2
acinetobacter	IMP-1	2
acinetobacter	IMP-16	1
acinetobacter	IMP-14	1
pseudomonas	IMP-1	25
pseudomonas	IMP-45	17
pseudomonas	IMP-13	15
pseudomonas	IMP-15	13
pseudomonas	IMP-8	8
pseudomonas	IMP-7	7
pseudomonas	IMP-18	5
pseudomonas	IMP-14	5
pseudomonas	IMP-26	4
pseudomonas	IMP-34	4
pseudomonas	IMP-56	3
pseudomonas	IMP-54	2
pseudomonas	IMP-10	2
pseudomonas	IMP-33	1
pseudomonas	IMP-74	1
pseudomonas	IMP-62	1
pseudomonas	IMP-63	1
pseudomonas	IMP-19	1
pseudomonas	IMP-6	1
pseudomonas	IMP-11	1
pseudomonas	IMP-9	1
Total VIM Hit		268

## Sheet: NDM
Pan-resistance reconstruction of the NDM subclass (Class B) within ESBL based on WGS analysis.
"Source" is the bacterial origin in which the NDM was detected.
"Gene" is a detected gene belonging to the NDM subclass.
"# of Hits" is the hit count of the corresponding gene belonging to the NDM subclass.
Source	Gene	# of Hits
escherichia	NDM-5	823
escherichia	NDM-1	191
escherichia	NDM-9	77
escherichia	NDM-7	20
escherichia	NDM-4	18
escherichia	NDM-16	4
escherichia	NDM-19	3
escherichia	NDM-20	2
escherichia	NDM-6	2
escherichia	NDM-29	1
escherichia	NDM-13	1
escherichia	NDM-15	1
escherichia	NDM-21	1
salmonella	NDM-1	5
salmonella	NDM-5	5
salmonella	NDM-7	2
salmonella	NDM-9	1
klebsiella	NDM-1	835
klebsiella	NDM-5	152
klebsiella	NDM-7	38
klebsiella	NDM-4	10
klebsiella	NDM-9	7
klebsiella	NDM-16	3
klebsiella	NDM-3	2
klebsiella	NDM-19	1
klebsiella	NDM-20	1
klebsiella	NDM-29	1
klebsiella	NDM-6	1
acinetobacter	NDM-1	327
acinetobacter	NDM-16	4
acinetobacter	NDM-2	2
acinetobacter	NDM-9	1
acinetobacter	NDM-28	1
pseudomonas	NDM-1	77
Total NDM Hit		2620

## Sheet: CMY
Pan-resistance reconstruction of the CMY subclass (Class C) within ESBL based on WGS analysis.
"Source" is the bacterial origin in which the CMY was detected.
"Gene" is a detected gene belonging to the CMY subclass.
"# of Hits" is the hit count of the corresponding gene belonging to the CMY subclass.
Source	Gene	# of Hits
escherichia	CMY-2	1058
escherichia	CMY-42	223
escherichia	CMY-4	32
escherichia	CMY-6	30
escherichia	CMY-145	12
escherichia	CMY-146	7
escherichia	CMY-141	4
escherichia	CMY-58	3
escherichia	CMY-69	3
escherichia	CMY-16	3
escherichia	CMY-165	2
escherichia	CMY-140	2
escherichia	CMY-148	2
escherichia	CMY-22	2
escherichia	CMY-173	2
escherichia	CMY-61	2
escherichia	CMY-24	2
escherichia	CMY-44	2
escherichia	CMY-150	1
escherichia	CMY-32	1
escherichia	CMY-161	1
escherichia	CMY-23	1
escherichia	CMY-59	1
escherichia	CMY-7	1
escherichia	CMY-33	1
escherichia	CMY-111	1
salmonella	CMY-2	602
salmonella	CMY-70	8
salmonella	CMY-61	4
salmonella	CMY-4	3
salmonella	CMY-6	2
salmonella	CMY-16	1
klebsiella	CMY-2	74
klebsiella	CMY-4	58
klebsiella	CMY-6	43
klebsiella	CMY-16	40
klebsiella	CMY-13	3
klebsiella	CMY-166	1
klebsiella	CMY-94	1
klebsiella	CMY-30	1
klebsiella	CMY-10	1
klebsiella	CMY-8	1
acinetobacter	CMY-30	5
Total CMY Hit		2247

## Sheet: AmpC
Pan-resistance reconstruction of the AmpC subclass (Class C) within ESBL based on WGS analysis.
"Source" is the bacterial origin in which the AmpC was detected.
"Gene" is a detected gene belonging to the AmpC subclass.
"# of Hits" is the hit count of the corresponding gene belonging to the AmpC subclass.
Source	Gene	# of Hits
escherichia	AmpC	22999
escherichia	AmpC1	19687
acinetobacter	AmpC	278
Total AmpC Hit		42964

[truncated: 4 more sheets: OXA, GES, PER, MCR]
