# Supplementary material for: Blanket antimicrobial resistance gene database with structural information, BOARDS, provides insights on historical landscape of resistance prevalence and effects of mutations in enzyme structure
Source: mSystems. 2023 Dec 12;9(1):e00943-23. doi: 10.1128/msystems.00943-23 (PMC10871167; doi:10.1128/msystems.00943-23)
Supplement: Table S4 — The epidemiological investigation results of newly emerged AMR gene based on WGS analysis. [file msystems.00943-23-s0005.xlsx]

## Sheet: KPC
TABLE S4. The result of epidemiological investigation of the KPC subclass, a newly emerged AMR gene, based on WGS analysis.
The "Year" is the isolation year identified in the WGS information of the hit.
The "Count" is a count of the number of WGSs isolated in that year.
Year	Count
1997	1
2002	1
2003	5
2004	1
2005	5
2006	9
2007	11
2008	23
2009	35
2010	64
2011	138
2012	253
2013	697
2014	622
2015	346
2016	477
2017	507
2018	311
2019	215
2020	88
2021	20
unknown	450
Total	4279

## Sheet: NDM
TABLE S4. The result of epidemiological investigation of the NDM subclass, a newly emerged AMR gene, based on WGS analysis.
The "Year" is the isolation year identified in the WGS information of the hit.
The "Count" is a count of the number of WGSs isolated in that year.
Year	Count
2003	11
2007	1
2008	1
2009	5
2010	29
2011	9
2012	51
2013	118
2014	195
2015	439
2016	341
2017	346
2018	386
2019	455
2020	84
2021	8
unknown	141
Total	2620

## Sheet: MCR
TABLE S4. The result of epidemiological investigation of the MCR subclass, a newly emerged AMR gene, based on WGS analysis.
The "Year" is the isolation year identified in the WGS information of the hit.
The "Count" is a count of the number of WGSs isolated in that year.
Year	Count
1975	1
1995	1
1997	1
1998	1
1999	1
2000	3
2001	2
2002	1
2003	1
2004	2
2006	5
2007	7
2008	12
2009	9
2010	19
2011	37
2012	140
2013	140
2014	147
2015	286
2016	675
2017	285
2018	278
2019	104
2020	52
2021	9
unknown	159
Total	2378
