# Supplementary material for: Blanket antimicrobial resistance gene database with structural information, BOARDS, provides insights on historical landscape of resistance prevalence and effects of mutations in enzyme structure
Source: mSystems. 2023 Dec 12;9(1):e00943-23. doi: 10.1128/msystems.00943-23 (PMC10871167; doi:10.1128/msystems.00943-23)
Supplement: Table S5 — The result of co-occurrence analysis according to an epidemiological investigation of carbapenem and colistin resistance genes. [file msystems.00943-23-s0006.xlsx]

## Sheet: co-occurrence statistics
TABLE S5. The statistics of co-occurrence analysis according to an epidemiological investigation of carbapenem and colistin resistance genes.
"Source" is the bacterial origin from which the KPC, NDM, and MCR subclasses were detected.
"KPC ratio" is the percent of the count of KPC subclasses detected within bacterial WGS.
"NDM ratio" is the percent of the count of NDM subclasses detected within bacterial WGS.
"MCR ratio" is the percent of the count of NDM subclasses detected within bacterial WGS.
The next column, "KPC&NDM ratio" is the percent of the count of simultaneous detection of KPC subclasses and NDM subclasses within bacterial WGS.
The next column, "KPC&MCR ratio" is the percent of the count of simultaneous detection of KPC subclasses and MCR subclasses within bacterial WGS.
The next column, "NDM&MCR ratio" is the percent of the count of simultaneous detection of NDM subclasses and MCR subclasses within bacterial WGS.
The next column, "KPC&NDM&ratio" is the percent of the count in which all three newly emerged AMR genes (KPC, NDM, and MCR subclasses) were simultaneously detected in bacterial WGS.
Source	KPC ratio	NDM ratio	MCR ratio	KPC & NDM ratio	KPC & MCR ratio	NDM & MCR ratio	KPC & NDM & MCR ratio
E. coli	5.57823	31.5986	55.6122	0.204082	0.85034	6.12245	0.034014
Salmonella spp	1.28755	4.72103	93.5622	0	0	0.429185	0
K. pneumoniae	75.8048	19.0962	3.15937	0.79984	0.339932	0.779844	0.019996
A. baumannii	0.60423	97.8852	1.51057	0	0	0	0
P. aeruginosa	59.0426	40.4255	0.531915	0	0	0	0

## Sheet: co-occurrence details
TABLE S5. The detailed results of co-occurrence analysis according to an epidemiological investigation of a total of three carbapenem and colistin resistance genes (KPC, NDM, and MCR subclasses).
"Source" is the bacterial origin from which the KPC, NDM, and MCR subclasses were detected.
"Genome ID" is the ID of the genome for the detected bacterial WGS source.
The next column, "KPC subclass" is the detected gene name belonging to the KPC subclass.
The next column, "NDM subclass" is the detected gene name belonging to the NDM subclass.
The next column, "MCR subclass" is the detected gene name belonging to the MCR subclass.
Source	Genome ID	KPC subclass	NDM subclass	MCR subclass
escherichia	escherichia|GCF_013073325.1	-	NDM-5	MCR-1
escherichia	escherichia|GCF_002967955.1	-	NDM-5	-
escherichia	escherichia|GCF_019351255.1	-	-	MCR-1
escherichia	escherichia|GCF_017598885.1	-	NDM-5	-
escherichia	escherichia|GCF_003342715.1	-	NDM-7	-
escherichia	escherichia|GCF_003292145.1	-	-	MCR-1
escherichia	escherichia|GCF_003667425.1	-	-	MCR-1
escherichia	escherichia|GCF_002916665.1	-	-	MCR-1
escherichia	escherichia|GCF_002055635.1	-	NDM-1	-
escherichia	escherichia|GCF_014494545.1	-	NDM-5	-
escherichia	escherichia|GCF_012952535.1	KPC-1	-	-
escherichia	escherichia|GCF_001886575.1	-	-	MCR-1
escherichia	escherichia|GCF_009822285.1	-	-	MCR-1
escherichia	escherichia|GCF_018456405.1	-	NDM-5	-
escherichia	escherichia|GCF_019460005.1	-	-	MCR-1
escherichia	escherichia|GCF_019660265.1	-	NDM-5	-
escherichia	escherichia|GCF_003254685.1	-	-	MCR-1
escherichia	escherichia|GCF_019053085.1	-	NDM-5	-
escherichia	escherichia|GCF_017594185.1	-	-	MCR-1
escherichia	escherichia|GCF_003291355.1	-	-	MCR-1
escherichia	escherichia|GCF_003304275.1	-	-	MCR-1
escherichia	escherichia|GCF_007558505.1	-	-	MCR-1
escherichia	escherichia|GCF_003304785.1	-	-	MCR-1
escherichia	escherichia|GCF_002886645.1	KPC-3	-	-
escherichia	escherichia|GCF_014494385.1	-	NDM-5	-
escherichia	escherichia|GCF_004004795.1	-	NDM-1	MCR-9
escherichia	escherichia|GCF_001874845.1	-	NDM-1	-
escherichia	escherichia|GCF_020005425.1	-	-	MCR-1
escherichia	escherichia|GCF_016482975.1	-	NDM-5	-
escherichia	escherichia|GCF_001894495.1	-	NDM-5	-
escherichia	escherichia|GCF_018862295.1	-	-	MCR-1
escherichia	escherichia|GCF_010806905.1	-	-	MCR-1
escherichia	escherichia|GCF_018224825.1	-	NDM-5	-
escherichia	escherichia|GCF_009822695.1	-	-	MCR-1
escherichia	escherichia|GCF_003009465.1	-	-	MCR-1
escherichia	escherichia|GCF_016482945.1	-	NDM-5	-
escherichia	escherichia|GCF_019834455.1	-	NDM-5	-
escherichia	escherichia|GCF_015329985.1	-	NDM-5	-
escherichia	escherichia|GCF_009394175.1	-	NDM-5	-
escherichia	escherichia|GCF_009822805.1	-	-	MCR-1
escherichia	escherichia|GCF_002283355.1	-	-	MCR-1
escherichia	escherichia|GCF_009823155.1	-	-	MCR-1
escherichia	escherichia|GCF_019492305.1	-	-	MCR-1
escherichia	escherichia|GCF_018862635.1	-	NDM-4	-
escherichia	escherichia|GCF_019436505.1	-	-	MCR-1
escherichia	escherichia|GCF_014493895.1	-	NDM-5	-
escherichia	escherichia|GCF_003829995.1	-	-	MCR-1
escherichia	escherichia|GCF_020424045.1	-	NDM-29	-
escherichia	escherichia|GCF_003302445.1	-	-	MCR-1
escherichia	escherichia|GCF_013073155.1	-	NDM-5	-
escherichia	escherichia|GCF_003293265.1	-	-	MCR-1
escherichia	escherichia|GCF_012063265.1	-	-	MCR-1
escherichia	escherichia|GCF_003302465.1	-	-	MCR-1
escherichia	escherichia|GCF_016775175.1	-	-	MCR-9
escherichia	escherichia|GCF_002247815.1	-	-	MCR-1, MCR-3.5
escherichia	escherichia|GCF_016617595.1	KPC-3	-	-
escherichia	escherichia|GCF_004014735.1	-	NDM-5	-
escherichia	escherichia|GCF_017593345.1	-	-	MCR-1
escherichia	escherichia|GCF_013425955.1	-	NDM-5	-
escherichia	escherichia|GCF_004377905.1	-	-	MCR-5
escherichia	escherichia|GCF_014494345.1	-	NDM-5	-
escherichia	escherichia|GCF_016598635.1	-	NDM-1	-
escherichia	escherichia|GCF_014857655.1	-	-	MCR-1
escherichia	escherichia|GCF_001713625.1	-	NDM-5	-
escherichia	escherichia|GCF_003303305.1	-	-	MCR-1
escherichia	escherichia|GCF_018441165.1	KPC-1	-	-
escherichia	escherichia|GCF_900087705.1	-	-	MCR-1
escherichia	escherichia|GCF_013389335.1	-	-	MCR-1
escherichia	escherichia|GCF_018224065.1	-	NDM-5	-
escherichia	escherichia|GCF_013072965.1	-	NDM-5	MCR-1
escherichia	escherichia|GCF_017570685.1	-	-	MCR-1
escherichia	escherichia|GCF_018224665.1	-	NDM-5	-
escherichia	escherichia|GCF_001816285.1	KPC-1	-	-
escherichia	escherichia|GCF_019660525.1	-	NDM-5	-
escherichia	escherichia|GCF_001676985.1	-	-	MCR-1
escherichia	escherichia|GCF_900094025.1	-	-	MCR-1
escherichia	escherichia|GCF_005391805.1	-	-	MCR-1
escherichia	escherichia|GCF_001615975.1	-	-	MCR-1
escherichia	escherichia|GCF_017162635.1	-	-	MCR-1
escherichia	escherichia|GCF_009393645.1	-	NDM-5	-
escherichia	escherichia|GCF_003955285.1	KPC-1	-	-
escherichia	escherichia|GCF_009822265.1	-	-	MCR-1
escherichia	escherichia|GCF_002247735.1	-	-	MCR-3.5
escherichia	escherichia|GCF_019926465.1	-	NDM-5	-
escherichia	escherichia|GCF_002196635.1	-	-	MCR-1
escherichia	escherichia|GCF_001892425.1	-	NDM-9	-
escherichia	escherichia|GCF_003302365.1	-	-	MCR-1
escherichia	escherichia|GCF_003292775.1	-	-	MCR-1
escherichia	escherichia|GCF_000812255.1	-	-	MCR-1
escherichia	escherichia|GCF_017593485.1	-	-	MCR-1
escherichia	escherichia|GCF_003009545.1	-	-	MCR-1
escherichia	escherichia|GCF_019458705.1	-	-	MCR-1
escherichia	escherichia|GCF_003302565.1	-	-	MCR-1
escherichia	escherichia|GCF_002887045.1	KPC-1	-	-
escherichia	escherichia|GCF_000812645.1	-	NDM-5	-
escherichia	escherichia|GCF_018224745.1	-	NDM-5	-
escherichia	escherichia|GCF_019051595.1	-	NDM-5	-
escherichia	escherichia|GCF_001455035.2	-	-	MCR-1
escherichia	escherichia|GCF_017594075.1	-	-	MCR-1
escherichia	escherichia|GCF_003172085.1	-	-	MCR-1
escherichia	escherichia|GCF_017162875.1	-	-	MCR-1
escherichia	escherichia|GCF_003290995.1	-	-	MCR-1
escherichia	escherichia|GCF_001682305.2	-	-	MCR-1
escherichia	escherichia|GCF_006494525.1	-	-	MCR-1
escherichia	escherichia|GCF_001893025.1	-	NDM-9	-
escherichia	escherichia|GCF_017582305.1	-	NDM-7	-
escherichia	escherichia|GCF_014900955.1	-	-	MCR-1
escherichia	escherichia|GCF_001894395.1	-	NDM-9	-
escherichia	escherichia|GCF_004684135.1	-	NDM-5	-
escherichia	escherichia|GCF_007992935.1	-	-	MCR-1
escherichia	escherichia|GCF_011812785.1	-	-	MCR-1
escherichia	escherichia|GCF_004146385.1	KPC-1	-	-
escherichia	escherichia|GCF_016123905.1	-	NDM-5	-
escherichia	escherichia|GCF_017088485.1	-	-	MCR-1
escherichia	escherichia|GCF_002870165.1	-	NDM-5	-
escherichia	escherichia|GCF_014495165.1	-	NDM-5	-
escherichia	escherichia|GCF_000812365.1	-	-	MCR-1
escherichia	escherichia|GCF_013371725.1	-	-	MCR-1
escherichia	escherichia|GCF_014117725.2	-	NDM-1	MCR-1
escherichia	escherichia|GCF_003858825.1	-	-	MCR-1
escherichia	escherichia|GCF_001893225.1	-	NDM-5	-
escherichia	escherichia|GCF_014855815.1	KPC-1	-	-
escherichia	escherichia|GCF_003304865.1	-	-	MCR-1
escherichia	escherichia|GCF_004803305.1	-	-	MCR-9
escherichia	escherichia|GCF_003122105.1	-	NDM-5	-
escherichia	escherichia|GCF_005930685.1	-	NDM-5	-
escherichia	escherichia|GCF_017163075.1	-	-	MCR-1
escherichia	escherichia|GCF_019834325.1	-	NDM-5	-
escherichia	escherichia|GCF_017162895.1	-	-	MCR-1
escherichia	escherichia|GCF_019459975.1	-	-	MCR-1
escherichia	escherichia|GCF_002951775.1	-	-	MCR-1
escherichia	escherichia|GCF_017594325.1	-	-	MCR-1
escherichia	escherichia|GCF_003292895.1	-	-	MCR-1
escherichia	escherichia|GCF_013073295.1	-	NDM-5	-
escherichia	escherichia|GCF_902500075.1	-	-	MCR-1
escherichia	escherichia|GCF_019844015.1	-	NDM-5	-
escherichia	escherichia|GCF_007826935.1	-	-	MCR-1
escherichia	escherichia|GCF_018224095.1	-	NDM-5	-
escherichia	escherichia|GCF_003362835.1	KPC-4	-	-
escherichia	escherichia|GCF_014494925.1	-	NDM-5	-
escherichia	escherichia|GCF_002247425.1	-	-	MCR-1, MCR-3
escherichia	escherichia|GCF_014495405.1	-	NDM-5	-
escherichia	escherichia|GCF_002264075.1	-	NDM-5	MCR-1
escherichia	escherichia|GCF_001891625.1	-	NDM-5	-
escherichia	escherichia|GCF_009393615.1	-	NDM-5	-
escherichia	escherichia|GCF_003304835.1	-	-	MCR-1
escherichia	escherichia|GCF_009393475.1	-	NDM-9	-
escherichia	escherichia|GCF_020168155.1	-	NDM-5	-
escherichia	escherichia|GCF_015643595.1	-	NDM-5	-
escherichia	escherichia|GCF_019436685.1	-	-	MCR-1
escherichia	escherichia|GCF_002942485.1	-	-	MCR-1
escherichia	escherichia|GCF_007558405.1	-	-	MCR-1
escherichia	escherichia|GCF_014857235.1	KPC-1	-	MCR-1
escherichia	escherichia|GCF_003303655.1	-	-	MCR-1
escherichia	escherichia|GCF_014494365.1	-	NDM-5	-
escherichia	escherichia|GCF_002248015.1	-	-	MCR-1, MCR-3
escherichia	escherichia|GCF_003830995.1	-	-	MCR-1
escherichia	escherichia|GCF_019050515.1	-	NDM-5	-
escherichia	escherichia|GCF_004122265.1	-	NDM-9	MCR-1
escherichia	escherichia|GCF_018771465.1	-	NDM-5	-
escherichia	escherichia|GCF_003007855.1	-	NDM-5	-
escherichia	escherichia|GCF_002133365.1	-	NDM-5	MCR-1
escherichia	escherichia|GCF_003292135.1	-	-	MCR-1
escherichia	escherichia|GCF_019458675.1	-	-	MCR-1
escherichia	escherichia|GCF_016791725.1	-	-	MCR-1
escherichia	escherichia|GCF_003305015.1	-	-	MCR-1
escherichia	escherichia|GCF_016901505.1	-	NDM-5	-
escherichia	escherichia|GCF_019053135.1	-	NDM-5	-
escherichia	escherichia|GCF_003292485.1	-	-	MCR-1
escherichia	escherichia|GCF_003291815.1	-	-	MCR-1
escherichia	escherichia|GCF_017162925.1	-	-	MCR-1
escherichia	escherichia|GCF_009822985.1	-	-	MCR-1
escherichia	escherichia|GCF_016760405.1	-	-	MCR-1
escherichia	escherichia|GCF_015330035.1	-	NDM-5	-
escherichia	escherichia|GCF_014325345.1	-	-	MCR-1, MCR-3
escherichia	escherichia|GCF_003290535.1	-	-	MCR-1
escherichia	escherichia|GCF_002766555.1	-	-	MCR-5
escherichia	escherichia|GCF_002953455.1	-	NDM-5	-
escherichia	escherichia|GCF_003292075.1	-	-	MCR-1
escherichia	escherichia|GCF_002941455.1	-	-	MCR-1
escherichia	escherichia|GCF_017896525.1	-	NDM-5	-
escherichia	escherichia|GCF_019926575.1	-	NDM-5	-
escherichia	escherichia|GCF_015209985.1	-	-	MCR-9
escherichia	escherichia|GCF_002887005.1	KPC-1	-	-
escherichia	escherichia|GCF_007558605.1	-	-	MCR-1
escherichia	escherichia|GCF_002283695.1	-	-	MCR-1
escherichia	escherichia|GCF_014855825.1	KPC-1	-	-
escherichia	escherichia|GCF_001616305.1	-	-	MCR-1
escherichia	escherichia|GCF_014169995.1	KPC-1	-	-
escherichia	escherichia|GCF_002217145.1	-	-	MCR-1
escherichia	escherichia|GCF_009176965.1	-	NDM-5	-
escherichia	escherichia|GCF_018423425.1	-	NDM-5	-
escherichia	escherichia|GCF_013072955.1	-	NDM-5	MCR-1
escherichia	escherichia|GCF_016786035.1	-	-	MCR-3
escherichia	escherichia|GCF_003008175.1	-	NDM-5	-
escherichia	escherichia|GCF_018415975.1	-	-	MCR-1
escherichia	escherichia|GCF_014117745.2	-	NDM-1	MCR-1
escherichia	escherichia|GCF_016805885.1	-	-	MCR-1
escherichia	escherichia|GCF_001907935.1	-	-	MCR-1
escherichia	escherichia|GCF_003293225.1	-	-	MCR-1
escherichia	escherichia|GCF_001893305.1	-	NDM-5	-
escherichia	escherichia|GCF_003830335.1	-	-	MCR-1
escherichia	escherichia|GCF_013073495.1	-	NDM-5	-
escherichia	escherichia|GCF_003850685.1	-	-	MCR-1
escherichia	escherichia|GCF_900093955.1	-	-	MCR-1
escherichia	escherichia|GCF_002951715.1	-	-	MCR-1
escherichia	escherichia|GCF_013131455.1	-	NDM-5	-
escherichia	escherichia|GCF_009393065.1	-	NDM-9	MCR-1
escherichia	escherichia|GCF_002959225.1	-	-	MCR-1
escherichia	escherichia|GCF_003303405.1	-	-	MCR-1
escherichia	escherichia|GCF_003399775.2	-	-	MCR-1
escherichia	escherichia|GCF_019891255.1	-	-	MCR-1
escherichia	escherichia|GCF_002180275.1	-	NDM-1	-
escherichia	escherichia|GCF_002945135.3	-	NDM-5	-
escherichia	escherichia|GCF_009393855.1	-	NDM-5	-
escherichia	escherichia|GCF_016809895.1	-	NDM-1	-
escherichia	escherichia|GCF_016760375.1	-	-	MCR-1
escherichia	escherichia|GCF_014490155.1	-	NDM-1	MCR-9
escherichia	escherichia|GCF_013618575.1	-	-	MCR-1
escherichia	escherichia|GCF_001893215.1	-	NDM-5	-
escherichia	escherichia|GCF_009392935.1	-	NDM-5	MCR-1
escherichia	escherichia|GCF_013073345.1	-	NDM-5	MCR-1
escherichia	escherichia|GCF_017594355.1	-	-	MCR-1
escherichia	escherichia|GCF_003303545.1	-	-	MCR-1
escherichia	escherichia|GCF_014897685.1	-	-	MCR-1
escherichia	escherichia|GCF_001971765.1	-	-	MCR-1
escherichia	escherichia|GCF_019428665.1	-	-	MCR-1
escherichia	escherichia|GCF_005390005.1	-	-	MCR-1
escherichia	escherichia|GCF_013072855.1	-	NDM-5	MCR-1
escherichia	escherichia|GCF_009393415.1	-	NDM-5	-
escherichia	escherichia|GCF_902500045.1	-	-	MCR-1
escherichia	escherichia|GCF_017163265.1	-	-	MCR-1
escherichia	escherichia|GCF_003291235.1	-	-	MCR-1
escherichia	escherichia|GCF_003302785.1	-	-	MCR-1
escherichia	escherichia|GCF_002991705.1	-	-	MCR-1
escherichia	escherichia|GCF_003830985.1	-	-	MCR-1
escherichia	escherichia|GCF_018423135.1	KPC-1	-	-
escherichia	escherichia|GCF_020091645.1	-	NDM-5	-
escherichia	escherichia|GCF_013170885.1	-	NDM-1	-
escherichia	escherichia|GCF_020076265.1	-	-	MCR-1
escherichia	escherichia|GCF_001617095.1	-	-	MCR-1
escherichia	escherichia|GCF_010806885.1	-	-	MCR-1
escherichia	escherichia|GCF_020251725.1	-	NDM-4	-
escherichia	escherichia|GCF_014857585.1	-	-	MCR-1
escherichia	escherichia|GCF_003009055.1	-	-	MCR-1
escherichia	escherichia|GCF_002152115.1	-	NDM-5	-
escherichia	escherichia|GCF_002263065.1	-	-	MCR-1
escherichia	escherichia|GCF_020105115.1	-	NDM-5	-
escherichia	escherichia|GCF_017598845.1	-	NDM-5	MCR-1
escherichia	escherichia|GCF_006231065.1	-	-	MCR-9
escherichia	escherichia|GCF_020541005.1	-	NDM-5	-
escherichia	escherichia|GCF_004282435.1	-	-	MCR-1
escherichia	escherichia|GCF_003304755.1	-	-	MCR-1
escherichia	escherichia|GCF_016092015.1	-	NDM-5	-
escherichia	escherichia|GCF_003858755.1	-	-	MCR-1
escherichia	escherichia|GCF_001892045.1	-	NDM-9	-
escherichia	escherichia|GCF_001463115.1	-	NDM-5	-
escherichia	escherichia|GCF_016760395.1	-	-	MCR-1
escherichia	escherichia|GCF_003858915.1	-	-	MCR-1
escherichia	escherichia|GCF_009600785.1	-	NDM-1	-
escherichia	escherichia|GCF_014493855.1	-	NDM-5	-
escherichia	escherichia|GCF_018443365.1	KPC-1	-	-
escherichia	escherichia|GCF_003009405.1	-	-	MCR-1
escherichia	escherichia|GCF_020421765.1	-	-	MCR-1
escherichia	escherichia|GCF_902505275.1	-	-	MCR-1
escherichia	escherichia|GCF_003355175.1	-	NDM-1	-
escherichia	escherichia|GCF_017593845.1	-	-	MCR-1
escherichia	escherichia|GCF_003830945.1	-	-	MCR-1
escherichia	escherichia|GCF_003292385.1	-	-	MCR-1
escherichia	escherichia|GCF_007844615.1	-	-	MCR-1
escherichia	escherichia|GCF_003007965.1	-	NDM-5	-
escherichia	escherichia|GCF_014712565.1	-	-	MCR-1
escherichia	escherichia|GCF_018442835.1	KPC-1	-	-
escherichia	escherichia|GCF_014117625.2	-	-	MCR-1
escherichia	escherichia|GCF_001891315.1	-	NDM-9	-
escherichia	escherichia|GCF_006348965.1	-	-	MCR-1
escherichia	escherichia|GCF_000522305.1	KPC-1	-	MCR-9
escherichia	escherichia|GCF_003971215.1	-	NDM-5	-
escherichia	escherichia|GCF_004135815.1	-	NDM-1	MCR-1
escherichia	escherichia|GCF_902499785.1	-	-	MCR-1
escherichia	escherichia|GCF_003172815.1	-	NDM-5	MCR-1
escherichia	escherichia|GCF_017570645.1	-	-	MCR-1
escherichia	escherichia|GCF_002589795.1	-	NDM-5	-
escherichia	escherichia|GCF_001509715.1	-	NDM-5	-
escherichia	escherichia|GCF_001892865.1	-	NDM-5	MCR-1
escherichia	escherichia|GCF_900087775.1	-	-	MCR-1
escherichia	escherichia|GCF_001892755.1	-	NDM-5	-
escherichia	escherichia|GCF_014117645.2	-	NDM-1	MCR-1
escherichia	escherichia|GCF_001892435.1	-	NDM-5	-
escherichia	escherichia|GCF_002886885.1	KPC-3	-	-
escherichia	escherichia|GCF_019771875.1	-	NDM-5	-
escherichia	escherichia|GCF_018279125.1	-	-	MCR-1
escherichia	escherichia|GCF_016774895.1	-	-	MCR-9
escherichia	escherichia|GCF_003830855.1	-	-	MCR-1, MCR-3
escherichia	escherichia|GCF_014855835.1	KPC-1	-	-
escherichia	escherichia|GCF_016820335.1	-	-	MCR-1
escherichia	escherichia|GCF_009393255.1	-	NDM-5	-
escherichia	escherichia|GCF_002012065.1	KPC-1	-	-
escherichia	escherichia|GCF_011077095.1	-	NDM-5	-
escherichia	escherichia|GCF_002192295.1	-	NDM-5	-
escherichia	escherichia|GCF_003829795.1	-	-	MCR-1
escherichia	escherichia|GCF_009394235.1	-	NDM-5	-
escherichia	escherichia|GCF_003172355.1	-	-	MCR-1
escherichia	escherichia|GCF_900465555.1	-	NDM-5	-
escherichia	escherichia|GCF_019052055.1	-	NDM-5	-
escherichia	escherichia|GCF_007558305.1	-	-	MCR-1
escherichia	escherichia|GCF_001899625.1	-	-	MCR-1
escherichia	escherichia|GCF_019050935.1	-	NDM-5	-
escherichia	escherichia|GCF_013618585.1	-	-	MCR-1
escherichia	escherichia|GCF_014495135.1	-	NDM-5	-
escherichia	escherichia|GCF_003303215.1	-	-	MCR-1.2
escherichia	escherichia|GCF_004795565.1	-	NDM-4	-
escherichia	escherichia|GCF_003830935.1	-	-	MCR-1
escherichia	escherichia|GCF_019054375.1	-	NDM-1	-
escherichia	escherichia|GCF_001891685.1	-	NDM-5	-
escherichia	escherichia|GCF_001616875.1	-	-	MCR-1
escherichia	escherichia|GCF_009394375.1	-	NDM-5	-
escherichia	escherichia|GCF_009822855.1	-	-	MCR-1
escherichia	escherichia|GCF_007995175.1	-	-	MCR-1
escherichia	escherichia|GCF_004135775.1	-	NDM-1	MCR-1
escherichia	escherichia|GCF_019051795.1	-	NDM-5	-
escherichia	escherichia|GCF_008326445.1	-	-	MCR-1, MCR-5
escherichia	escherichia|GCF_014494415.1	-	NDM-5	-
escherichia	escherichia|GCF_017592995.1	-	-	MCR-1
escherichia	escherichia|GCF_019459715.1	-	-	MCR-1
escherichia	escherichia|GCF_016785625.1	-	NDM-5	-
escherichia	escherichia|GCF_017593435.1	-	-	MCR-1
escherichia	escherichia|GCF_002358075.1	KPC-3	-	-
escherichia	escherichia|GCF_002164955.1	-	NDM-5	-
escherichia	escherichia|GCF_003172065.1	-	-	MCR-1
escherichia	escherichia|GCF_016785545.1	-	-	MCR-1
escherichia	escherichia|GCF_020076325.1	-	-	MCR-1
escherichia	escherichia|GCF_002769195.1	-	-	MCR-1
escherichia	escherichia|GCF_011030265.1	-	NDM-5	-
escherichia	escherichia|GCF_016806045.1	-	-	MCR-1
escherichia	escherichia|GCF_013391045.1	-	NDM-9	MCR-1
escherichia	escherichia|GCF_009394485.1	-	NDM-5	-
escherichia	escherichia|GCF_019202495.1	-	NDM-1	-
escherichia	escherichia|GCF_020168995.1	-	-	MCR-1
escherichia	escherichia|GCF_002249645.1	-	-	MCR-1, MCR-3.5
escherichia	escherichia|GCF_003292435.1	-	-	MCR-1
escherichia	escherichia|GCF_002591135.1	-	NDM-5	-
escherichia	escherichia|GCF_014490265.1	-	NDM-1	-
escherichia	escherichia|GCF_016791945.1	-	-	MCR-1
escherichia	escherichia|GCF_011812865.1	-	-	MCR-1
escherichia	escherichia|GCF_014117655.2	-	NDM-5	MCR-1
escherichia	escherichia|GCF_004328685.1	-	-	MCR-1
escherichia	escherichia|GCF_007992915.1	-	-	MCR-1
escherichia	escherichia|GCF_017592965.1	-	-	MCR-1
escherichia	escherichia|GCF_003009715.1	-	-	MCR-1
escherichia	escherichia|GCF_003303565.1	-	NDM-9	MCR-1
escherichia	escherichia|GCF_016617575.1	KPC-49	-	-
escherichia	escherichia|GCF_003831055.1	-	-	MCR-1, MCR-3
escherichia	escherichia|GCF_003858975.1	-	-	MCR-1
escherichia	escherichia|GCF_001891975.1	-	NDM-9	-
escherichia	escherichia|GCF_013694345.1	-	NDM-5	-
escherichia	escherichia|GCF_003605675.1	-	-	MCR-1
escherichia	escherichia|GCF_018224225.1	-	NDM-5	-
escherichia	escherichia|GCF_003292515.1	-	-	MCR-1
escherichia	escherichia|GCF_902500115.1	-	-	MCR-1
escherichia	escherichia|GCF_000812725.1	-	-	MCR-1
escherichia	escherichia|GCF_017593065.1	-	-	MCR-1
escherichia	escherichia|GCF_016123825.1	-	NDM-5	MCR-1
escherichia	escherichia|GCF_003546115.1	-	NDM-5	-
escherichia	escherichia|GCF_003850645.1	-	-	MCR-1
escherichia	escherichia|GCF_003859055.1	-	-	MCR-1
escherichia	escherichia|GCF_003337035.1	-	-	MCR-1
escherichia	escherichia|GCF_004282305.1	-	-	MCR-1
escherichia	escherichia|GCF_020594895.1	-	-	MCR-1
escherichia	escherichia|GCF_001894025.1	-	NDM-5	-
escherichia	escherichia|GCF_001891835.1	-	NDM-9	MCR-1
escherichia	escherichia|GCF_019659925.1	-	NDM-5	-
escherichia	escherichia|GCF_018442805.1	KPC-1	-	-
escherichia	escherichia|GCF_009394465.1	-	NDM-5	-
escherichia	escherichia|GCF_009821245.1	-	-	MCR-1
escherichia	escherichia|GCF_001893715.1	-	NDM-1	MCR-1
escherichia	escherichia|GCF_011077705.1	-	-	MCR-1
escherichia	escherichia|GCF_002283465.1	-	-	MCR-1
escherichia	escherichia|GCF_017593185.1	-	-	MCR-1
escherichia	escherichia|GCF_004122355.1	-	NDM-13	MCR-1
escherichia	escherichia|GCF_018862275.1	-	-	MCR-1
escherichia	escherichia|GCF_004377985.1	-	-	MCR-5
escherichia	escherichia|GCF_001894125.1	-	NDM-1	-
escherichia	escherichia|GCF_009821515.1	-	-	MCR-1
escherichia	escherichia|GCF_900093875.1	-	-	MCR-1
escherichia	escherichia|GCF_003989585.1	-	NDM-1	MCR-1
escherichia	escherichia|GCF_011029505.1	-	NDM-19	-
escherichia	escherichia|GCF_016916555.1	-	NDM-5	-
escherichia	escherichia|GCF_007844555.1	-	-	MCR-1
escherichia	escherichia|GCF_009393035.1	-	NDM-5	-
escherichia	escherichia|GCF_020148165.1	-	-	MCR-1
escherichia	escherichia|GCF_018456555.1	-	NDM-1	-
escherichia	escherichia|GCF_003293515.1	-	-	MCR-1
escherichia	escherichia|GCF_020168335.1	-	NDM-5	-
escherichia	escherichia|GCF_016774665.1	-	-	MCR-9
escherichia	escherichia|GCF_003292995.1	-	-	MCR-1
escherichia	escherichia|GCF_020168215.1	-	NDM-5	-
escherichia	escherichia|GCF_003666405.1	-	-	MCR-1, MCR-3
escherichia	escherichia|GCF_003009275.1	-	-	MCR-1
escherichia	escherichia|GCF_017163185.1	-	-	MCR-1
escherichia	escherichia|GCF_002992085.1	-	-	MCR-1
escherichia	escherichia|GCF_013390695.1	-	NDM-9	MCR-1
escherichia	escherichia|GCF_017162995.1	-	-	MCR-1
escherichia	escherichia|GCF_016786075.1	-	-	MCR-1
escherichia	escherichia|GCF_017163085.1	-	-	MCR-1
escherichia	escherichia|GCF_003302115.1	-	-	MCR-1
escherichia	escherichia|GCF_003303615.1	-	-	MCR-1
escherichia	escherichia|GCF_009648345.1	-	-	MCR-1
escherichia	escherichia|GCF_002164985.1	-	NDM-5	-
escherichia	escherichia|GCF_004295365.1	-	NDM-5	-
escherichia	escherichia|GCF_019458555.1	-	-	MCR-1
escherichia	escherichia|GCF_001892955.1	-	NDM-9	-
escherichia	escherichia|GCF_014494455.1	-	NDM-5	-
escherichia	escherichia|GCF_003303495.1	-	-	MCR-1
escherichia	escherichia|GCF_020168425.1	-	NDM-5	-
escherichia	escherichia|GCF_020168455.1	-	NDM-5	-
escherichia	escherichia|GCF_011077515.1	-	NDM-5	-
escherichia	escherichia|GCF_014494525.1	-	NDM-5	-
escherichia	escherichia|GCF_003292565.1	-	-	MCR-1
escherichia	escherichia|GCF_003010265.1	-	-	MCR-1
escherichia	escherichia|GCF_003859095.1	-	-	MCR-1
escherichia	escherichia|GCF_902500205.1	-	-	MCR-1
escherichia	escherichia|GCF_002012085.1	KPC-1	-	-
escherichia	escherichia|GCF_009909735.1	-	NDM-5	-
escherichia	escherichia|GCF_003290625.1	-	-	MCR-1
escherichia	escherichia|GCF_014490175.1	-	NDM-1	-
escherichia	escherichia|GCF_018441005.1	KPC-1	-	-
escherichia	escherichia|GCF_009720465.1	-	NDM-5	-
escherichia	escherichia|GCF_002903125.1	-	NDM-5	-
escherichia	escherichia|GCF_003073835.1	-	NDM-1	-
escherichia	escherichia|GCF_007632435.1	-	-	MCR-1
escherichia	escherichia|GCF_017594495.1	-	-	MCR-1
escherichia	escherichia|GCF_014495005.1	-	NDM-5	-
escherichia	escherichia|GCF_014900945.1	-	-	MCR-1
escherichia	escherichia|GCF_011077045.1	-	NDM-5	MCR-1
escherichia	escherichia|GCF_017163055.1	-	-	MCR-1
escherichia	escherichia|GCF_900093985.1	-	-	MCR-1
escherichia	escherichia|GCF_009648355.1	-	-	MCR-1
escherichia	escherichia|GCF_003123075.1	-	-	MCR-1
escherichia	escherichia|GCF_017151095.1	-	NDM-5	-
escherichia	escherichia|GCF_011812795.1	-	-	MCR-1
escherichia	escherichia|GCF_020168575.1	-	NDM-5	-
escherichia	escherichia|GCF_016123685.1	-	NDM-1	MCR-1
escherichia	escherichia|GCF_009822715.1	-	-	MCR-1
escherichia	escherichia|GCF_016809955.1	-	NDM-5	-
escherichia	escherichia|GCF_900093825.1	-	-	MCR-1
escherichia	escherichia|GCF_018456625.1	-	NDM-5	-
escherichia	escherichia|GCF_016785425.1	-	-	MCR-1
escherichia	escherichia|GCF_019660005.1	-	NDM-5	-
escherichia	escherichia|GCF_020541025.1	-	NDM-5	-
escherichia	escherichia|GCF_006352265.1	KPC-1	-	-
escherichia	escherichia|GCF_900093925.1	-	-	MCR-1
escherichia	escherichia|GCF_013347025.1	-	NDM-5	-
escherichia	escherichia|GCF_019053605.1	-	NDM-5	-
escherichia	escherichia|GCF_009393125.1	-	NDM-1	MCR-1
escherichia	escherichia|GCF_003292015.1	-	-	MCR-1
escherichia	escherichia|GCF_000812345.1	-	-	MCR-1
escherichia	escherichia|GCF_017593165.1	-	-	MCR-1
escherichia	escherichia|GCF_009822705.1	-	-	MCR-1
escherichia	escherichia|GCF_018863135.1	-	-	MCR-1
escherichia	escherichia|GCF_003687155.1	-	-	MCR-1
escherichia	escherichia|GCF_002165095.2	-	NDM-5	MCR-1
escherichia	escherichia|GCF_003795545.1	-	-	MCR-1
escherichia	escherichia|GCF_016774815.1	-	-	MCR-9
escherichia	escherichia|GCF_900499285.1	-	-	MCR-1
escherichia	escherichia|GCF_016587535.1	-	-	MCR-9
escherichia	escherichia|GCF_017593265.1	-	-	MCR-1
escherichia	escherichia|GCF_018456485.1	-	NDM-5	-
escherichia	escherichia|GCF_016792035.1	-	-	MCR-1
escherichia	escherichia|GCF_003859005.1	-	-	MCR-1
escherichia	escherichia|GCF_014493845.1	-	NDM-5	-
escherichia	escherichia|GCF_016820475.1	-	-	MCR-1
escherichia	escherichia|GCF_018224845.1	-	NDM-5	-
escherichia	escherichia|GCF_019957285.1	-	-	MCR-1
escherichia	escherichia|GCF_002843705.1	-	-	MCR-1
escherichia	escherichia|GCF_018456605.1	-	NDM-5	-
escherichia	escherichia|GCF_900093975.1	-	-	MCR-1
escherichia	escherichia|GCF_900518915.1	KPC-3	-	-
escherichia	escherichia|GCF_017896545.1	-	NDM-5	-
escherichia	escherichia|GCF_009393915.1	-	NDM-5	-
escherichia	escherichia|GCF_016791805.1	-	-	MCR-1
escherichia	escherichia|GCF_019249965.1	KPC-1	-	-
escherichia	escherichia|GCF_902703275.1	-	-	MCR-9
escherichia	escherichia|GCF_014863425.1	KPC-1	-	MCR-1
escherichia	escherichia|GCF_014495025.1	-	NDM-7	-
escherichia	escherichia|GCF_014494575.1	-	NDM-5	-
escherichia	escherichia|GCF_002246085.1	-	-	MCR-1, MCR-3.2
escherichia	escherichia|GCF_009394445.1	-	NDM-1	-
escherichia	escherichia|GCF_020421725.1	-	-	MCR-1
escherichia	escherichia|GCF_002886765.1	KPC-3	-	-
escherichia	escherichia|GCF_013606725.1	-	-	MCR-1
escherichia	escherichia|GCF_002247765.2	-	-	MCR-3
escherichia	escherichia|GCF_003009215.1	-	-	MCR-1
escherichia	escherichia|GCF_002155015.2	-	-	MCR-1, MCR-1.7
escherichia	escherichia|GCF_003925895.1	-	NDM-5	-
escherichia	escherichia|GCF_013340805.1	-	NDM-5	-
escherichia	escherichia|GCF_003301845.1	-	-	MCR-1
escherichia	escherichia|GCF_001893525.1	-	NDM-9	-
escherichia	escherichia|GCF_015712595.1	-	NDM-5	MCR-1
escherichia	escherichia|GCF_018862935.1	-	-	MCR-1
escherichia	escherichia|GCF_002125925.1	-	NDM-5	-
escherichia	escherichia|GCF_009925145.1	-	-	MCR-1
escherichia	escherichia|GCF_002196625.1	-	-	MCR-1
escherichia	escherichia|GCF_009392975.1	-	NDM-1	-
escherichia	escherichia|GCF_003795465.1	-	-	MCR-1
escherichia	escherichia|GCF_004088295.1	-	NDM-7	-
escherichia	escherichia|GCF_013187405.1	-	-	MCR-1
escherichia	escherichia|GCF_003009035.1	-	-	MCR-1
escherichia	escherichia|GCF_004122245.1	-	NDM-5	MCR-1
escherichia	escherichia|GCF_001616095.1	-	-	MCR-1
escherichia	escherichia|GCF_003858905.1	-	-	MCR-1
escherichia	escherichia|GCF_007558705.1	-	-	MCR-1
escherichia	escherichia|GCF_017163395.1	-	-	MCR-1
escherichia	escherichia|GCF_003009975.1	-	-	MCR-1
escherichia	escherichia|GCF_002165005.1	-	NDM-5	-
escherichia	escherichia|GCF_016944715.1	-	-	MCR-3
escherichia	escherichia|GCF_011996085.1	-	-	MCR-1
escherichia	escherichia|GCF_003292535.1	-	-	MCR-1
escherichia	escherichia|GCF_001990545.2	-	-	MCR-1
escherichia	escherichia|GCF_009822095.1	-	-	MCR-1
escherichia	escherichia|GCF_017163175.1	-	-	MCR-1
escherichia	escherichia|GCF_004924275.1	-	-	MCR-1
escherichia	escherichia|GCF_019459925.1	-	-	MCR-1
escherichia	escherichia|GCF_900448335.1	-	-	MCR-1
escherichia	escherichia|GCF_014494315.1	-	NDM-5	-
escherichia	escherichia|GCF_003303235.1	-	-	MCR-1
escherichia	escherichia|GCF_004566715.1	KPC-3	-	-
escherichia	escherichia|GCF_001605825.2	-	NDM-1	-
escherichia	escherichia|GCF_015356665.1	-	-	MCR-1
escherichia	escherichia|GCF_003292155.1	-	-	MCR-1
escherichia	escherichia|GCF_002247965.2	-	-	MCR-1, MCR-3.5
escherichia	escherichia|GCF_017151135.1	-	NDM-5	-
escherichia	escherichia|GCF_014495345.1	-	NDM-5	-
escherichia	escherichia|GCF_003292595.1	-	-	MCR-1
escherichia	escherichia|GCF_009822205.1	-	-	MCR-1
escherichia	escherichia|GCF_019397205.1	-	NDM-15	-
escherichia	escherichia|GCF_006230295.1	-	-	MCR-9
escherichia	escherichia|GCF_009393765.1	-	NDM-5	-
escherichia	escherichia|GCF_004924355.1	-	-	MCR-1
escherichia	escherichia|GCF_020422375.1	-	NDM-1	-
escherichia	escherichia|GCF_017896425.1	-	NDM-5	-
escherichia	escherichia|GCF_013374315.1	-	NDM-5	-
escherichia	escherichia|GCF_017162775.1	-	-	MCR-1
escherichia	escherichia|GCF_013073245.1	-	NDM-5	-
escherichia	escherichia|GCF_019957335.1	-	-	MCR-1
escherichia	escherichia|GCF_009393735.1	-	NDM-1	-
escherichia	escherichia|GCF_009394305.1	-	NDM-5	-
escherichia	escherichia|GCF_009848445.1	-	-	MCR-1
escherichia	escherichia|GCF_009394295.1	-	NDM-5	-
escherichia	escherichia|GCF_009393295.1	-	NDM-5	-
escherichia	escherichia|GCF_016786205.1	-	-	MCR-1
escherichia	escherichia|GCF_002012045.1	KPC-1	-	-
escherichia	escherichia|GCF_012030375.1	-	NDM-5	-
escherichia	escherichia|GCF_002886915.1	KPC-3	-	-
escherichia	escherichia|GCF_001893555.1	-	NDM-5	-
escherichia	escherichia|GCF_003172615.1	-	NDM-5	MCR-1
escherichia	escherichia|GCF_009393485.1	-	NDM-5	-
escherichia	escherichia|GCF_017088465.1	-	-	MCR-1
escherichia	escherichia|GCF_017593095.1	-	-	MCR-1
escherichia	escherichia|GCF_004122305.1	-	NDM-5	-
escherichia	escherichia|GCF_018421835.1	-	NDM-5	-
escherichia	escherichia|GCF_001893705.1	-	NDM-9	-
escherichia	escherichia|GCF_902499945.1	-	-	MCR-1
escherichia	escherichia|GCF_001891545.1	-	NDM-9	-
escherichia	escherichia|GCF_002223565.1	KPC-1	-	-
escherichia	escherichia|GCF_017162495.1	-	-	MCR-1
escherichia	escherichia|GCF_002886425.1	KPC-3	-	-
escherichia	escherichia|GCF_013363415.1	-	NDM-1	-
escherichia	escherichia|GCF_013112445.1	-	-	MCR-5
escherichia	escherichia|GCF_017582355.1	-	NDM-7	-
escherichia	escherichia|GCF_007558275.1	-	-	MCR-1
escherichia	escherichia|GCF_017163135.1	-	-	MCR-1
escherichia	escherichia|GCF_017162435.1	-	-	MCR-1
escherichia	escherichia|GCF_003007755.1	-	NDM-5	-
escherichia	escherichia|GCF_003008215.1	-	NDM-5	-
escherichia	escherichia|GCF_001894145.1	-	NDM-1	MCR-1
escherichia	escherichia|GCF_003172645.1	-	NDM-5	MCR-1
escherichia	escherichia|GCF_007012305.1	-	NDM-5	-
escherichia	escherichia|GCF_019054135.1	-	NDM-5	MCR-1
escherichia	escherichia|GCF_018862215.1	-	-	MCR-1
escherichia	escherichia|GCF_002941785.1	-	-	MCR-1
escherichia	escherichia|GCF_003010335.1	-	-	MCR-1
escherichia	escherichia|GCF_020168865.1	-	-	MCR-1
escherichia	escherichia|GCF_003290945.1	-	-	MCR-1
escherichia	escherichia|GCF_003859315.1	-	-	MCR-1
escherichia	escherichia|GCF_900488885.1	-	NDM-4	-
escherichia	escherichia|GCF_019661025.1	-	NDM-5	-
escherichia	escherichia|GCF_009393835.1	-	NDM-9	-
escherichia	escherichia|GCF_003007915.1	-	NDM-5	-
escherichia	escherichia|GCF_011077545.1	-	NDM-5	MCR-1
escherichia	escherichia|GCF_003293035.1	-	-	MCR-1
escherichia	escherichia|GCF_019926555.1	-	NDM-5	-
escherichia	escherichia|GCF_014529765.1	-	NDM-5	-
escherichia	escherichia|GCF_002246485.2	-	-	MCR-1, MCR-3.5
escherichia	escherichia|GCF_003303295.1	-	-	MCR-1
escherichia	escherichia|GCF_013389695.1	-	-	MCR-1
escherichia	escherichia|GCF_019051315.1	-	NDM-5	-
escherichia	escherichia|GCF_014490285.1	-	NDM-1	-
escherichia	escherichia|GCF_009393175.1	-	NDM-5	MCR-1
escherichia	escherichia|GCF_019049795.1	-	NDM-5	-
escherichia	escherichia|GCF_004378205.1	-	-	MCR-5
escherichia	escherichia|GCF_019054115.1	-	NDM-5	MCR-1
escherichia	escherichia|GCF_020168355.1	-	NDM-5	-
escherichia	escherichia|GCF_017593325.1	-	-	MCR-1
escherichia	escherichia|GCF_003303915.1	-	-	MCR-1
escherichia	escherichia|GCF_012952555.1	KPC-1	-	-
escherichia	escherichia|GCF_018224165.1	-	NDM-5	-
escherichia	escherichia|GCF_017593865.1	-	-	MCR-1
escherichia	escherichia|GCF_002991655.1	-	-	MCR-1
escherichia	escherichia|GCF_003291385.1	-	-	MCR-1
escherichia	escherichia|GCF_003304655.1	-	-	MCR-1
escherichia	escherichia|GCF_902500085.1	-	-	MCR-1
escherichia	escherichia|GCF_011812905.1	-	-	MCR-1
escherichia	escherichia|GCF_018862255.1	-	-	MCR-1
escherichia	escherichia|GCF_003293555.1	-	-	MCR-1
escherichia	escherichia|GCF_020168495.1	-	NDM-5	-
escherichia	escherichia|GCF_009393755.1	-	NDM-5	-
escherichia	escherichia|GCF_019458625.1	-	-	MCR-1
escherichia	escherichia|GCF_009393345.1	-	NDM-1	-
escherichia	escherichia|GCF_002941705.1	-	-	MCR-1
escherichia	escherichia|GCF_015687225.1	-	NDM-5	-
escherichia	escherichia|GCF_001892365.1	-	NDM-5	-
escherichia	escherichia|GCF_009653625.1	-	NDM-9	MCR-1
escherichia	escherichia|GCF_017592985.1	-	-	MCR-1
escherichia	escherichia|GCF_900500325.1	-	-	MCR-9
escherichia	escherichia|GCF_002217115.1	-	-	MCR-1
escherichia	escherichia|GCF_900489325.1	-	NDM-5	-
escherichia	escherichia|GCF_009866945.2	-	-	MCR-1
escherichia	escherichia|GCF_014494645.1	-	NDM-5	-
escherichia	escherichia|GCF_003290525.1	-	-	MCR-1
escherichia	escherichia|GCF_013072745.1	-	NDM-5	MCR-1
escherichia	escherichia|GCF_003009365.1	-	-	MCR-1
escherichia	escherichia|GCF_003303715.1	-	-	MCR-1
escherichia	escherichia|GCF_003010295.1	-	-	MCR-1
escherichia	escherichia|GCF_014490335.1	-	NDM-9	-
escherichia	escherichia|GCF_003009095.1	-	-	MCR-1
escherichia	escherichia|GCF_003290575.1	-	-	MCR-1
escherichia	escherichia|GCF_019655795.1	-	-	MCR-1
escherichia	escherichia|GCF_001938625.2	-	-	MCR-1
escherichia	escherichia|GCF_005502265.1	-	-	MCR-1
escherichia	escherichia|GCF_018862155.1	-	-	MCR-1
escherichia	escherichia|GCF_003291585.1	-	-	MCR-1
escherichia	escherichia|GCF_003304955.1	-	-	MCR-1
escherichia	escherichia|GCF_003203295.1	-	-	MCR-1
escherichia	escherichia|GCF_002247695.1	-	-	MCR-3.2
escherichia	escherichia|GCF_016942635.1	-	-	MCR-1
escherichia	escherichia|GCF_005393965.1	-	-	MCR-3
escherichia	escherichia|GCF_019660835.1	-	NDM-5	-
escherichia	escherichia|GCF_014495325.1	-	NDM-5	-
escherichia	escherichia|GCF_020168655.1	-	-	MCR-1
escherichia	escherichia|GCF_001892215.1	-	NDM-5	-
escherichia	escherichia|GCF_002588135.1	-	NDM-1	-
escherichia	escherichia|GCF_017594225.1	-	-	MCR-1
escherichia	escherichia|GCF_003830725.1	-	-	MCR-1, MCR-3.5
escherichia	escherichia|GCF_019054595.1	-	NDM-5	-
escherichia	escherichia|GCF_000522265.1	KPC-1	-	MCR-9
escherichia	escherichia|GCF_011077535.1	-	NDM-5	-
escherichia	escherichia|GCF_016805925.1	-	-	MCR-1
escherichia	escherichia|GCF_003302435.1	-	-	MCR-1
escherichia	escherichia|GCF_018771585.1	-	NDM-5	-
escherichia	escherichia|GCF_016482855.1	-	NDM-5	-
escherichia	escherichia|GCF_018441485.1	KPC-1	-	-
escherichia	escherichia|GCF_018447475.1	KPC-1	-	-
escherichia	escherichia|GCF_003291495.1	-	-	MCR-1
escherichia	escherichia|GCF_011077435.1	-	NDM-5	-
escherichia	escherichia|GCF_007558515.1	-	-	MCR-1
escherichia	escherichia|GCF_002786655.1	-	NDM-7	-
escherichia	escherichia|GCF_018423365.1	-	NDM-5	-
escherichia	escherichia|GCF_001679985.1	-	-	MCR-1
escherichia	escherichia|GCF_002936145.2	KPC-1	-	-
escherichia	escherichia|GCF_005502235.1	-	-	MCR-1
escherichia	escherichia|GCF_006088875.1	KPC-1	-	-
escherichia	escherichia|GCF_019054455.1	-	NDM-1	-
escherichia	escherichia|GCF_019926475.1	-	NDM-5	-
escherichia	escherichia|GCF_018447635.1	KPC-1	-	-
escherichia	escherichia|GCF_019054575.1	-	NDM-1	-
escherichia	escherichia|GCF_014490435.1	-	NDM-9	-
escherichia	escherichia|GCF_017593825.1	-	-	MCR-1
escherichia	escherichia|GCF_003859215.1	-	-	MCR-1
escherichia	escherichia|GCF_006231265.1	-	-	MCR-9
escherichia	escherichia|GCF_018439795.1	KPC-1	-	-
escherichia	escherichia|GCF_001676995.1	-	-	MCR-1
escherichia	escherichia|GCF_011379085.1	-	NDM-5	-
escherichia	escherichia|GCF_003007895.1	-	NDM-5	-
escherichia	escherichia|GCF_019926495.1	-	NDM-5	-
escherichia	escherichia|GCF_003293365.1	-	-	MCR-1
escherichia	escherichia|GCF_018499845.1	-	NDM-5	-
escherichia	escherichia|GCF_003795565.1	-	-	MCR-1
escherichia	escherichia|GCF_003337025.1	-	-	MCR-1
escherichia	escherichia|GCF_000784925.1	KPC-1	-	-
escherichia	escherichia|GCF_002906315.1	-	-	MCR-1
escherichia	escherichia|GCF_007558435.1	-	-	MCR-1
escherichia	escherichia|GCF_001616055.1	-	-	MCR-1
escherichia	escherichia|GCF_019297445.1	-	NDM-1	MCR-1
escherichia	escherichia|GCF_002263045.1	-	-	MCR-1
escherichia	escherichia|GCF_000814145.2	-	NDM-1	-
escherichia	escherichia|GCF_006229635.1	-	-	MCR-9
escherichia	escherichia|GCF_003291095.1	-	-	MCR-1
escherichia	escherichia|GCF_017168615.1	-	NDM-5	-
escherichia	escherichia|GCF_009393935.1	-	NDM-5	MCR-1
escherichia	escherichia|GCF_009393515.1	-	NDM-1	-
escherichia	escherichia|GCF_003605695.1	-	-	MCR-1
escherichia	escherichia|GCF_001713545.1	-	NDM-5	-
escherichia	escherichia|GCF_002056145.1	-	NDM-1	-
escherichia	escherichia|GCF_002225075.1	-	NDM-5	MCR-1, MCR-3.5
escherichia	escherichia|GCF_019297505.1	-	-	MCR-1
escherichia	escherichia|GCF_001892275.1	-	NDM-5	-
escherichia	escherichia|GCF_003303135.1	-	-	MCR-1
escherichia	escherichia|GCF_916159455.1	-	NDM-7	-
escherichia	escherichia|GCF_007558335.1	-	-	MCR-1
escherichia	escherichia|GCF_002941185.1	-	-	MCR-1
escherichia	escherichia|GCF_000809145.1	-	NDM-1	-
escherichia	escherichia|GCF_002853655.1	-	-	MCR-1
escherichia	escherichia|GCF_003009555.1	-	-	MCR-1
escherichia	escherichia|GCF_002214205.1	-	-	MCR-1
escherichia	escherichia|GCF_019926325.1	-	NDM-5	-
escherichia	escherichia|GCF_009925195.1	-	-	MCR-1
escherichia	escherichia|GCF_019973795.1	-	NDM-5	-
escherichia	escherichia|GCF_003830315.1	-	-	MCR-1
escherichia	escherichia|GCF_020168135.1	-	NDM-5	-
escherichia	escherichia|GCF_014892375.1	-	-	MCR-1
escherichia	escherichia|GCF_010365505.1	-	NDM-5	-
escherichia	escherichia|GCF_017164705.1	-	-	MCR-1
escherichia	escherichia|GCF_018460065.1	-	-	MCR-1
escherichia	escherichia|GCF_019051115.1	-	NDM-5	-
escherichia	escherichia|GCF_016889565.1	-	-	MCR-1
escherichia	escherichia|GCF_003856995.1	-	-	MCR-1
escherichia	escherichia|GCF_002886445.1	KPC-3	-	-
escherichia	escherichia|GCF_017162475.1	-	-	MCR-1
escherichia	escherichia|GCF_001509655.1	-	NDM-5	-
escherichia	escherichia|GCF_016123895.1	-	NDM-5	MCR-1
escherichia	escherichia|GCF_016760455.1	-	-	MCR-1
escherichia	escherichia|GCF_018263975.1	-	-	MCR-1
escherichia	escherichia|GCF_002886295.1	KPC-1	-	-
escherichia	escherichia|GCF_015712615.1	-	NDM-5	MCR-1
escherichia	escherichia|GCF_017593925.1	-	-	MCR-1
escherichia	escherichia|GCF_003290955.1	-	-	MCR-1
escherichia	escherichia|GCF_003830815.1	-	-	MCR-1, MCR-3
escherichia	escherichia|GCF_013340785.1	-	NDM-5	-
escherichia	escherichia|GCF_009393315.1	-	NDM-9	-
escherichia	escherichia|GCF_014903925.1	-	NDM-1	-
escherichia	escherichia|GCF_014900935.1	-	-	MCR-1
escherichia	escherichia|GCF_017162515.1	-	-	MCR-1
escherichia	escherichia|GCF_002153055.1	-	NDM-1	-
escherichia	escherichia|GCF_002265035.1	-	NDM-5	-
escherichia	escherichia|GCF_020421645.1	-	-	MCR-1
escherichia	escherichia|GCF_019459835.1	-	-	MCR-1
escherichia	escherichia|GCF_014903835.1	-	NDM-5	-
escherichia	escherichia|GCF_009925175.1	-	-	MCR-1
escherichia	escherichia|GCF_019891295.1	-	-	MCR-1
escherichia	escherichia|GCF_002887175.1	KPC-1	-	-
escherichia	escherichia|GCF_018224785.1	-	NDM-5	-
escherichia	escherichia|GCF_002056065.1	KPC-3	-	-
escherichia	escherichia|GCF_018862035.1	-	-	MCR-1
escherichia	escherichia|GCF_003291985.1	-	-	MCR-1
escherichia	escherichia|GCF_002246595.2	-	-	MCR-1, MCR-3.5
escherichia	escherichia|GCF_002196615.1	-	-	MCR-1
escherichia	escherichia|GCF_018344015.1	-	-	MCR-1
escherichia	escherichia|GCF_009393965.1	-	NDM-5	-
escherichia	escherichia|GCF_016944695.1	-	-	MCR-1
escherichia	escherichia|GCF_017896555.1	-	NDM-5	-
escherichia	escherichia|GCF_018421695.1	KPC-1	-	-
escherichia	escherichia|GCF_002180215.1	-	NDM-5	-
escherichia	escherichia|GCF_018439915.1	KPC-1	-	-
escherichia	escherichia|GCF_019926545.1	-	NDM-5	-
escherichia	escherichia|GCF_003859015.1	-	-	MCR-1
escherichia	escherichia|GCF_001984855.2	-	-	MCR-1
escherichia	escherichia|GCF_019052955.1	-	NDM-5	-
escherichia	escherichia|GCF_003301815.1	-	-	MCR-1
escherichia	escherichia|GCF_018421005.1	-	NDM-5	-
escherichia	escherichia|GCF_019295025.1	-	-	MCR-1
escherichia	escherichia|GCF_020168275.1	-	NDM-5	MCR-1
escherichia	escherichia|GCF_011029635.1	-	NDM-5	-
escherichia	escherichia|GCF_009822745.1	-	-	MCR-1
escherichia	escherichia|GCF_009648445.1	-	-	MCR-1
escherichia	escherichia|GCF_004377885.1	-	-	MCR-5
escherichia	escherichia|GCF_009394435.1	-	NDM-1	-
escherichia	escherichia|GCF_020594885.1	-	-	MCR-1
escherichia	escherichia|GCF_014855795.1	KPC-1	-	-
escherichia	escherichia|GCF_011029605.1	-	NDM-5	-
escherichia	escherichia|GCF_002769215.1	-	-	MCR-1
escherichia	escherichia|GCF_001891235.1	-	NDM-5	-
escherichia	escherichia|GCF_003076395.1	-	-	MCR-1
escherichia	escherichia|GCF_009822355.1	-	-	MCR-1
escherichia	escherichia|GCF_019297545.1	-	-	MCR-1
escherichia	escherichia|GCF_014712435.1	-	-	MCR-1
escherichia	escherichia|GCF_016942655.1	-	NDM-5	-
escherichia	escherichia|GCF_003293055.1	-	-	MCR-1
escherichia	escherichia|GCF_003711005.1	-	-	MCR-1
escherichia	escherichia|GCF_017579865.1	-	-	MCR-1
escherichia	escherichia|GCF_017593385.1	-	-	MCR-1
escherichia	escherichia|GCF_001893375.1	-	NDM-5	-
escherichia	escherichia|GCF_001969285.3	-	-	MCR-1
escherichia	escherichia|GCF_009393275.1	-	NDM-5	-
escherichia	escherichia|GCF_002850675.4	-	NDM-21	-
escherichia	escherichia|GCF_017593985.1	-	-	MCR-1
escherichia	escherichia|GCF_013072835.1	-	NDM-5	-
escherichia	escherichia|GCF_002265155.1	-	NDM-5	-
escherichia	escherichia|GCF_006233745.1	-	-	MCR-9
escherichia	escherichia|GCF_020168375.1	-	NDM-5	-
escherichia	escherichia|GCF_009394585.1	-	NDM-5	MCR-1
escherichia	escherichia|GCF_004368015.1	-	-	MCR-1
escherichia	escherichia|GCF_003031735.1	-	NDM-5	-
escherichia	escherichia|GCF_003291455.1	-	-	MCR-1
escherichia	escherichia|GCF_003031815.1	-	NDM-1	-
escherichia	escherichia|GCF_020168415.1	-	NDM-5	-
escherichia	escherichia|GCF_003830155.1	-	-	MCR-1
escherichia	escherichia|GCF_005869945.1	-	NDM-5	-
escherichia	escherichia|GCF_017594385.1	-	-	MCR-1
escherichia	escherichia|GCF_009909485.1	-	-	MCR-1
escherichia	escherichia|GCF_001894155.1	-	NDM-5	-
escherichia	escherichia|GCF_016775115.1	-	-	MCR-9
escherichia	escherichia|GCF_003293315.1	-	-	MCR-1
escherichia	escherichia|GCF_017593495.1	-	-	MCR-1
escherichia	escherichia|GCF_006233755.1	-	-	MCR-9
escherichia	escherichia|GCF_003009585.1	-	-	MCR-1
escherichia	escherichia|GCF_011812805.1	-	-	MCR-1
escherichia	escherichia|GCF_002516635.1	-	-	MCR-9
escherichia	escherichia|GCF_004568995.1	KPC-3	-	-
escherichia	escherichia|GCF_017594525.1	-	-	MCR-1
escherichia	escherichia|GCF_018422955.1	-	NDM-5	-
escherichia	escherichia|GCF_006230775.1	-	-	MCR-9
escherichia	escherichia|GCF_902500175.1	-	-	MCR-1
escherichia	escherichia|GCF_019659915.1	-	NDM-5	-
escherichia	escherichia|GCF_003290845.1	-	-	MCR-1
escherichia	escherichia|GCF_017594125.1	-	-	MCR-1
escherichia	escherichia|GCF_003292305.1	-	-	MCR-1
escherichia	escherichia|GCF_019054465.1	-	NDM-1	-
escherichia	escherichia|GCF_019771975.1	-	NDM-5	-
escherichia	escherichia|GCF_009823305.1	-	-	MCR-1
escherichia	escherichia|GCF_015476745.1	-	-	MCR-1, MCR-3
escherichia	escherichia|GCF_002735205.1	-	-	MCR-5
escherichia	escherichia|GCF_003302225.1	-	-	MCR-1
escherichia	escherichia|GCF_001892645.1	-	NDM-9	-
escherichia	escherichia|GCF_013345065.1	-	NDM-5	-
escherichia	escherichia|GCF_012516455.1	-	NDM-5	-
escherichia	escherichia|GCF_001892355.1	-	NDM-9	-
escherichia	escherichia|GCF_902500155.1	-	-	MCR-1
escherichia	escherichia|GCF_001891305.1	-	NDM-9	-
escherichia	escherichia|GCF_013169635.1	KPC-1	-	-
escherichia	escherichia|GCF_000522245.1	KPC-1	-	MCR-9
escherichia	escherichia|GCF_016124005.1	-	NDM-5	-
escherichia	escherichia|GCF_002764395.1	-	-	MCR-5
escherichia	escherichia|GCF_017593995.1	-	-	MCR-1
escherichia	escherichia|GCF_009393395.1	-	NDM-5	-
escherichia	escherichia|GCF_011045475.1	-	NDM-5	-
escherichia	escherichia|GCF_019660665.1	-	NDM-5	-
escherichia	escherichia|GCF_006230225.1	-	-	MCR-9
escherichia	escherichia|GCF_019436705.1	-	-	MCR-1
escherichia	escherichia|GCF_009909915.1	-	NDM-1	-
escherichia	escherichia|GCF_013357345.1	-	NDM-1	-
escherichia	escherichia|GCF_014235825.1	-	NDM-4	-
escherichia	escherichia|GCF_003858735.1	-	-	MCR-1
escherichia	escherichia|GCF_020421595.1	-	-	MCR-1
escherichia	escherichia|GCF_002991765.1	-	-	MCR-1
escherichia	escherichia|GCF_003031795.1	-	NDM-5	-
escherichia	escherichia|GCF_003302015.1	-	-	MCR-1
escherichia	escherichia|GCF_017594065.1	-	-	MCR-1
escherichia	escherichia|GCF_003546225.1	-	NDM-5	-
escherichia	escherichia|GCF_004122445.1	-	NDM-1	-
escherichia	escherichia|GCF_009821495.1	-	-	MCR-1
escherichia	escherichia|GCF_019661135.1	-	NDM-1	-
escherichia	escherichia|GCF_001893685.1	-	NDM-9	-
escherichia	escherichia|GCF_003173315.2	-	-	MCR-1
escherichia	escherichia|GCF_016761335.1	-	NDM-5	-
escherichia	escherichia|GCF_009394275.1	-	NDM-9	-
escherichia	escherichia|GCF_003304205.1	-	-	MCR-1
escherichia	escherichia|GCF_003829845.1	-	-	MCR-1
escherichia	escherichia|GCF_013072735.1	-	NDM-5	-
escherichia	escherichia|GCF_016123945.1	-	NDM-5	MCR-1
escherichia	escherichia|GCF_014494815.1	-	NDM-5	-
escherichia	escherichia|GCF_013694285.1	-	-	MCR-1
escherichia	escherichia|GCF_009393205.1	-	NDM-5	-
escherichia	escherichia|GCF_009393145.1	-	NDM-1	-
escherichia	escherichia|GCF_907275095.1	-	-	MCR-1
escherichia	escherichia|GCF_003254065.1	-	NDM-5	-
escherichia	escherichia|GCF_019295095.1	-	-	MCR-1
escherichia	escherichia|GCF_018128405.1	-	NDM-1	-
escherichia	escherichia|GCF_003010015.1	-	-	MCR-1
escherichia	escherichia|GCF_013072865.1	-	NDM-5	-
escherichia	escherichia|GCF_003546145.1	-	NDM-5	-
escherichia	escherichia|GCF_020421525.1	-	-	MCR-1
escherichia	escherichia|GCF_002012265.1	KPC-3	-	-
escherichia	escherichia|GCF_013374335.1	-	NDM-5	-
escherichia	escherichia|GCF_020540945.1	-	NDM-5	-
escherichia	escherichia|GCF_004100385.1	-	-	MCR-5
escherichia	escherichia|GCF_003291825.1	-	-	MCR-1
escherichia	escherichia|GCF_016889505.1	-	-	MCR-1
escherichia	escherichia|GCF_014857945.1	KPC-1	-	MCR-1
escherichia	escherichia|GCF_007558585.1	-	-	MCR-1
escherichia	escherichia|GCF_001893615.1	-	NDM-9	-
escherichia	escherichia|GCF_009848395.1	-	-	MCR-1
escherichia	escherichia|GCF_000522405.1	KPC-1	-	MCR-9
escherichia	escherichia|GCF_014900915.1	-	-	MCR-1
escherichia	escherichia|GCF_003302725.1	-	-	MCR-1
escherichia	escherichia|GCF_019201765.1	-	-	MCR-1
escherichia	escherichia|GCF_001894315.1	-	NDM-5	-
escherichia	escherichia|GCF_019428625.1	-	-	MCR-1
escherichia	escherichia|GCF_003227815.1	KPC-1	-	-
escherichia	escherichia|GCF_002941625.1	-	-	MCR-1
escherichia	escherichia|GCF_003304545.1	-	-	MCR-1
escherichia	escherichia|GCF_019436585.1	-	-	MCR-1
escherichia	escherichia|GCF_003546205.1	-	NDM-5	-
escherichia	escherichia|GCF_001893155.1	-	NDM-5	-
escherichia	escherichia|GCF_014903235.1	KPC-1	-	-
escherichia	escherichia|GCF_016944775.1	-	-	MCR-1
escherichia	escherichia|GCF_011078285.1	-	-	MCR-1
escherichia	escherichia|GCF_013073025.1	-	NDM-5	-
escherichia	escherichia|GCF_004283585.1	-	-	MCR-1
escherichia	escherichia|GCF_003302695.1	-	-	MCR-1
escherichia	escherichia|GCF_006241105.1	-	-	MCR-9
escherichia	escherichia|GCF_003114975.2	-	NDM-1	-
escherichia	escherichia|GCF_019772145.1	-	NDM-1	-
escherichia	escherichia|GCF_003203335.1	-	-	MCR-1
escherichia	escherichia|GCF_016805805.1	-	-	MCR-1
escherichia	escherichia|GCF_000522225.1	KPC-1	-	MCR-9
escherichia	escherichia|GCF_003304775.1	-	-	MCR-1
escherichia	escherichia|GCF_001608085.1	-	-	MCR-1
escherichia	escherichia|GCF_014900925.1	-	-	MCR-1
escherichia	escherichia|GCF_003007875.1	-	NDM-5	-
escherichia	escherichia|GCF_013074495.1	-	NDM-5	-
escherichia	escherichia|GCF_003008015.1	-	NDM-5	-
escherichia	escherichia|GCF_002991885.1	-	-	MCR-1
escherichia	escherichia|GCF_001509735.1	-	NDM-5	-
escherichia	escherichia|GCF_003010095.1	-	-	MCR-1
escherichia	escherichia|GCF_010078195.1	-	-	MCR-1
escherichia	escherichia|GCF_014495585.1	-	NDM-5	-
escherichia	escherichia|GCF_902500005.1	-	-	MCR-1
escherichia	escherichia|GCF_017594285.1	-	-	MCR-1
escherichia	escherichia|GCF_003829985.1	-	-	MCR-1
escherichia	escherichia|GCF_019202675.1	-	-	MCR-1
escherichia	escherichia|GCF_015356645.1	-	-	MCR-1
escherichia	escherichia|GCF_009394575.1	-	NDM-5	-
escherichia	escherichia|GCF_009848325.1	-	-	MCR-1
escherichia	escherichia|GCF_015330075.1	-	NDM-5	-
escherichia	escherichia|GCF_020594835.1	-	-	MCR-1
escherichia	escherichia|GCF_907275035.1	-	-	MCR-1
escherichia	escherichia|GCF_001892905.1	-	NDM-5	MCR-1
escherichia	escherichia|GCF_020168225.1	-	NDM-5	-
escherichia	escherichia|GCF_016944635.1	-	-	MCR-3.5
escherichia	escherichia|GCF_014494555.1	-	NDM-5	-
escherichia	escherichia|GCF_002196645.1	-	-	MCR-1
escherichia	escherichia|GCF_010668045.1	-	NDM-1	-
escherichia	escherichia|GCF_014117665.1	-	NDM-1	MCR-1
escherichia	escherichia|GCF_016760705.1	-	NDM-5	-
escherichia	escherichia|GCF_019926525.1	-	NDM-5	-
escherichia	escherichia|GCF_004283695.1	-	-	MCR-1
escherichia	escherichia|GCF_002216915.1	-	-	MCR-1
escherichia	escherichia|GCF_016791885.1	-	-	MCR-1
escherichia	escherichia|GCF_015476715.1	-	NDM-5	-
escherichia	escherichia|GCF_017150975.1	-	NDM-5	-
escherichia	escherichia|GCF_003009435.1	-	-	MCR-1
escherichia	escherichia|GCF_002154075.1	-	-	MCR-1.4
escherichia	escherichia|GCF_002886245.1	KPC-1	-	-
escherichia	escherichia|GCF_019428725.1	-	-	MCR-1
escherichia	escherichia|GCF_019054055.1	-	NDM-5	-
escherichia	escherichia|GCF_016785585.1	-	-	MCR-1
escherichia	escherichia|GCF_017151025.1	-	NDM-5	-
escherichia	escherichia|GCF_002967855.1	-	NDM-5	-
escherichia	escherichia|GCF_014857275.1	KPC-1	-	MCR-1
escherichia	escherichia|GCF_009394345.1	-	NDM-5	-
escherichia	escherichia|GCF_003293485.1	-	-	MCR-1
escherichia	escherichia|GCF_016785485.1	-	-	MCR-1
escherichia	escherichia|GCF_900499305.1	-	-	MCR-1
escherichia	escherichia|GCF_019050795.1	-	NDM-5	-
escherichia	escherichia|GCF_016809875.1	-	NDM-4	-
escherichia	escherichia|GCF_019038285.1	-	NDM-5	-
escherichia	escherichia|GCF_003009615.1	-	NDM-1	MCR-1
escherichia	escherichia|GCF_017593545.1	-	-	MCR-1
escherichia	escherichia|GCF_002886465.1	KPC-1	-	-
escherichia	escherichia|GCF_003795405.1	-	-	MCR-1
escherichia	escherichia|GCF_009393115.1	-	NDM-5	-
escherichia	escherichia|GCF_003172475.1	-	NDM-5	MCR-1
escherichia	escherichia|GCF_017897105.1	-	NDM-5	-
escherichia	escherichia|GCF_011033355.1	-	-	MCR-1
escherichia	escherichia|GCF_018966845.1	-	NDM-5	-
escherichia	escherichia|GCF_020168255.1	-	NDM-5	-
escherichia	escherichia|GCF_007558785.1	-	-	MCR-1
escherichia	escherichia|GCF_015687455.1	-	-	MCR-1
escherichia	escherichia|GCF_003966425.1	-	-	MCR-5
escherichia	escherichia|GCF_001660565.1	-	-	MCR-1
escherichia	escherichia|GCF_001509675.1	-	NDM-5	-
escherichia	escherichia|GCF_902705615.1	-	-	MCR-9
escherichia	escherichia|GCF_009393075.1	-	NDM-5	-
escherichia	escherichia|GCF_009822325.1	-	-	MCR-1
escherichia	escherichia|GCF_015693345.1	-	-	MCR-1
escherichia	escherichia|GCF_019428645.1	-	-	MCR-1
escherichia	escherichia|GCF_003711045.1	-	NDM-5	-
escherichia	escherichia|GCF_003337065.1	-	-	MCR-1
escherichia	escherichia|GCF_019958145.1	-	-	MCR-1
escherichia	escherichia|GCF_002941795.1	-	-	MCR-1
escherichia	escherichia|GCF_003303105.1	-	-	MCR-1
escherichia	escherichia|GCF_004122195.1	-	NDM-5	-
escherichia	escherichia|GCF_013371685.1	-	-	MCR-1
escherichia	escherichia|GCF_003830435.1	-	-	MCR-1
escherichia	escherichia|GCF_003291155.1	-	-	MCR-1
escherichia	escherichia|GCF_011492985.1	-	-	MCR-1
escherichia	escherichia|GCF_018224145.1	-	NDM-5	-
escherichia	escherichia|GCF_009821165.1	-	-	MCR-1
escherichia	escherichia|GCF_018446735.1	-	NDM-5	-
escherichia	escherichia|GCF_001891395.1	-	NDM-9	-
escherichia	escherichia|GCF_016901475.1	-	NDM-5	-
escherichia	escherichia|GCF_019655815.1	-	-	MCR-3
escherichia	escherichia|GCF_014490385.1	-	NDM-1	-
escherichia	escherichia|GCF_002959295.1	-	-	MCR-1
escherichia	escherichia|GCF_019264395.1	-	-	MCR-1
escherichia	escherichia|GCF_020421675.1	-	-	MCR-1
escherichia	escherichia|GCF_004114395.1	-	-	MCR-1
escherichia	escherichia|GCF_001892605.1	-	NDM-5	-
escherichia	escherichia|GCF_020168195.1	-	NDM-5	-
escherichia	escherichia|GCF_003795585.1	-	-	MCR-1.5
escherichia	escherichia|GCF_017163115.1	-	-	MCR-1
escherichia	escherichia|GCF_009823205.1	-	-	MCR-1
escherichia	escherichia|GCF_017594565.1	-	-	MCR-1
escherichia	escherichia|GCF_014169695.1	-	NDM-5	-
escherichia	escherichia|GCF_003051985.2	-	NDM-5	-
escherichia	escherichia|GCF_004804115.1	-	NDM-5	-
escherichia	escherichia|GCF_900607365.1	KPC-1	-	-
escherichia	escherichia|GCF_009394525.1	-	NDM-1	-
escherichia	escherichia|GCF_007844595.1	-	-	MCR-1
escherichia	escherichia|GCF_003966445.1	-	-	MCR-1
escherichia	escherichia|GCF_003302825.1	-	-	MCR-1
escherichia	escherichia|GCF_019297305.1	-	-	MCR-1
escherichia	escherichia|GCF_019957805.1	-	-	MCR-1
escherichia	escherichia|GCF_015687305.1	-	-	MCR-1
escherichia	escherichia|GCF_018446595.1	KPC-1	-	-
escherichia	escherichia|GCF_018862115.1	-	-	MCR-1
escherichia	escherichia|GCF_013187505.1	-	-	MCR-1
escherichia	escherichia|GCF_002270125.1	-	-	MCR-1
escherichia	escherichia|GCF_008124425.1	-	NDM-5	-
escherichia	escherichia|GCF_009393445.1	-	NDM-5	-
escherichia	escherichia|GCF_017594035.1	-	-	MCR-1
escherichia	escherichia|GCF_016123755.1	-	NDM-5	MCR-1
escherichia	escherichia|GCF_003302005.1	-	-	MCR-1
escherichia	escherichia|GCF_014522225.1	-	-	MCR-1
escherichia	escherichia|GCF_009394605.1	-	NDM-5	-
escherichia	escherichia|GCF_003999815.1	-	NDM-5	-
escherichia	escherichia|GCF_016805945.1	-	-	MCR-1
escherichia	escherichia|GCF_003060125.1	-	-	MCR-1
escherichia	escherichia|GCF_019436665.1	-	-	MCR-1
escherichia	escherichia|GCF_009821175.1	-	-	MCR-1
escherichia	escherichia|GCF_002941245.1	-	-	MCR-1
escherichia	escherichia|GCF_009822225.1	-	-	MCR-1
escherichia	escherichia|GCF_003858795.1	-	-	MCR-1
escherichia	escherichia|GCF_002154135.1	-	-	MCR-1
escherichia	escherichia|GCF_018423155.1	-	NDM-5	-
escherichia	escherichia|GCF_017088405.1	-	-	MCR-1
escherichia	escherichia|GCF_002941765.1	-	-	MCR-1, MCR-3
escherichia	escherichia|GCF_003172635.1	-	NDM-5	MCR-1
escherichia	escherichia|GCF_016761235.1	-	NDM-5	-
escherichia	escherichia|GCF_008326485.1	-	-	MCR-3
escherichia	escherichia|GCF_009901805.1	-	-	MCR-1
escherichia	escherichia|GCF_009393335.1	-	NDM-1	-
escherichia	escherichia|GCF_001704835.1	-	-	MCR-1
escherichia	escherichia|GCF_014490185.1	-	NDM-1	-
escherichia	escherichia|GCF_001886535.1	-	-	MCR-1
escherichia	escherichia|GCF_902505235.1	-	-	MCR-1
escherichia	escherichia|GCF_003830105.1	-	-	MCR-1
escherichia	escherichia|GCF_003859135.1	-	-	MCR-1
escherichia	escherichia|GCF_018141245.1	-	-	MCR-1
escherichia	escherichia|GCF_019660565.1	-	NDM-5	-
escherichia	escherichia|GCF_013169655.1	KPC-1	-	-
escherichia	escherichia|GCF_003795425.1	-	-	MCR-1
escherichia	escherichia|GCF_018446935.1	KPC-1	-	-
escherichia	escherichia|GCF_002165035.1	-	NDM-5	-
escherichia	escherichia|GCF_019052095.1	-	NDM-5	-
escherichia	escherichia|GCF_019711715.1	-	NDM-5	-
escherichia	escherichia|GCF_013618615.1	-	-	MCR-1
escherichia	escherichia|GCF_016123555.1	-	NDM-5	MCR-1
escherichia	escherichia|GCF_003859385.1	-	-	MCR-1
escherichia	escherichia|GCF_001891475.1	-	NDM-5	-
escherichia	escherichia|GCF_002809935.1	-	-	MCR-1
escherichia	escherichia|GCF_000522205.1	KPC-1	-	MCR-9
escherichia	escherichia|GCF_002992065.1	-	-	MCR-1
escherichia	escherichia|GCF_016809905.1	-	NDM-5	-
escherichia	escherichia|GCF_003291945.1	-	-	MCR-1
escherichia	escherichia|GCF_009600645.1	-	NDM-1	MCR-1
escherichia	escherichia|GCF_016483115.1	-	NDM-5	-
escherichia	escherichia|GCF_018421615.1	KPC-1	-	-
escherichia	escherichia|GCF_019957255.1	-	-	MCR-1
escherichia	escherichia|GCF_003008895.1	-	-	MCR-1
escherichia	escherichia|GCF_014863445.1	KPC-1	-	MCR-1
escherichia	escherichia|GCF_009905135.1	-	-	MCR-1
escherichia	escherichia|GCF_018224245.1	-	NDM-5	-
escherichia	escherichia|GCF_020168935.1	-	-	MCR-1
escherichia	escherichia|GCF_003795615.1	-	-	MCR-1
escherichia	escherichia|GCF_017903455.1	-	-	MCR-1
escherichia	escherichia|GCF_002991825.1	-	-	MCR-1
escherichia	escherichia|GCF_001957205.1	-	-	MCR-1
escherichia	escherichia|GCF_017593805.1	-	-	MCR-1
escherichia	escherichia|GCF_009822835.1	-	-	MCR-1
escherichia	escherichia|GCF_002012245.1	KPC-1	-	-
escherichia	escherichia|GCF_003795505.1	-	-	MCR-1
escherichia	escherichia|GCF_003302145.1	-	-	MCR-1
escherichia	escherichia|GCF_015356615.1	-	-	MCR-1
escherichia	escherichia|GCF_009822305.1	-	-	MCR-1
escherichia	escherichia|GCF_018095085.1	KPC-1	-	-
escherichia	escherichia|GCF_014490355.1	-	NDM-1	MCR-9
escherichia	escherichia|GCF_002764375.1	-	-	MCR-5
escherichia	escherichia|GCF_004378175.1	-	-	MCR-5
escherichia	escherichia|GCF_003304375.1	-	-	MCR-1
escherichia	escherichia|GCF_012329005.1	-	NDM-5	-
escherichia	escherichia|GCF_000522285.1	KPC-1	-	MCR-9
escherichia	escherichia|GCF_016482885.1	-	NDM-5	-
escherichia	escherichia|GCF_907275045.1	-	-	MCR-1
escherichia	escherichia|GCF_014494375.1	-	NDM-5	-
escherichia	escherichia|GCF_009741465.1	-	-	MCR-1
escherichia	escherichia|GCF_001615355.1	-	-	MCR-1
escherichia	escherichia|GCF_011812765.1	KPC-1	-	-
escherichia	escherichia|GCF_018862975.1	-	-	MCR-1
escherichia	escherichia|GCF_013072825.1	-	NDM-5	MCR-1
escherichia	escherichia|GCF_900499325.1	-	-	MCR-1
escherichia	escherichia|GCF_014712445.1	-	NDM-5	-
escherichia	escherichia|GCF_009822525.1	-	-	MCR-1
escherichia	escherichia|GCF_002588385.1	-	NDM-5	-
escherichia	escherichia|GCF_001893245.1	-	NDM-5	-
escherichia	escherichia|GCF_003691425.1	-	-	MCR-1, MCR-3
escherichia	escherichia|GCF_001894715.1	-	-	MCR-1
escherichia	escherichia|GCF_013389295.1	-	-	MCR-1
escherichia	escherichia|GCF_019459855.1	-	-	MCR-1
escherichia	escherichia|GCF_013187515.1	-	-	MCR-1
escherichia	escherichia|GCF_017162915.1	-	-	MCR-1
escherichia	escherichia|GCF_017593305.1	-	-	MCR-1
escherichia	escherichia|GCF_019958175.1	-	-	MCR-1
escherichia	escherichia|GCF_019297365.1	-	-	MCR-1
escherichia	escherichia|GCF_001654735.1	-	-	MCR-1
escherichia	escherichia|GCF_003291315.1	-	-	MCR-1
escherichia	escherichia|GCF_001894255.1	-	NDM-5	-
escherichia	escherichia|GCF_002250825.1	-	-	MCR-1, MCR-3.2
escherichia	escherichia|GCF_003172655.1	-	NDM-5	MCR-1
escherichia	escherichia|GCF_003292785.1	-	-	MCR-1
escherichia	escherichia|GCF_019038275.1	-	NDM-5	-
escherichia	escherichia|GCF_014712535.1	-	NDM-5	-
escherichia	escherichia|GCF_002853715.1	-	-	MCR-1
escherichia	escherichia|GCF_013389265.1	-	-	MCR-1
escherichia	escherichia|GCF_017594145.1	-	-	MCR-1
escherichia	escherichia|GCF_001893605.1	-	NDM-9	MCR-1
escherichia	escherichia|GCF_017896585.1	-	NDM-5	-
escherichia	escherichia|GCF_014855725.1	KPC-1	-	-
escherichia	escherichia|GCF_013374235.2	-	NDM-5	-
escherichia	escherichia|GCF_007954255.1	-	NDM-1	-
escherichia	escherichia|GCF_016803855.1	-	NDM-5	-
escherichia	escherichia|GCF_016774915.1	-	-	MCR-9
escherichia	escherichia|GCF_003204955.1	-	-	MCR-1
escherichia	escherichia|GCF_004153135.1	-	-	MCR-1
escherichia	escherichia|GCF_003291365.1	-	-	MCR-1
escherichia	escherichia|GCF_018862865.1	-	-	MCR-1
escherichia	escherichia|GCF_900607785.1	-	NDM-5	-
escherichia	escherichia|GCF_008312855.1	-	NDM-5	-
escherichia	escherichia|GCF_003301875.1	-	-	MCR-1
escherichia	escherichia|GCF_002887125.1	KPC-3	-	-
escherichia	escherichia|GCF_019891275.1	-	-	MCR-1
escherichia	escherichia|GCF_016123775.1	-	NDM-5	MCR-1
escherichia	escherichia|GCF_016786175.1	-	-	MCR-1
escherichia	escherichia|GCF_004100395.1	-	-	MCR-5
escherichia	escherichia|GCF_001940485.1	-	-	MCR-1
escherichia	escherichia|GCF_020421565.1	-	-	MCR-1
escherichia	escherichia|GCF_014495075.1	-	NDM-5	-
escherichia	escherichia|GCF_007923235.1	KPC-1	-	-
escherichia	escherichia|GCF_002205945.1	-	-	MCR-1
escherichia	escherichia|GCF_003336995.1	-	-	MCR-1
escherichia	escherichia|GCF_003172755.1	-	NDM-5	MCR-1
escherichia	escherichia|GCF_002886545.1	KPC-1	-	-
escherichia	escherichia|GCF_014490365.1	-	NDM-1	-
escherichia	escherichia|GCF_004284245.1	-	-	MCR-1
escherichia	escherichia|GCF_900773895.1	-	NDM-5	-
escherichia	escherichia|GCF_019460045.1	-	-	MCR-1
escherichia	escherichia|GCF_014495265.1	-	NDM-5	-
escherichia	escherichia|GCF_012641165.1	-	NDM-1	MCR-1
escherichia	escherichia|GCF_004378005.1	-	-	MCR-5
escherichia	escherichia|GCF_003303775.1	-	-	MCR-1
escherichia	escherichia|GCF_013201255.1	-	-	MCR-1, MCR-3.5
escherichia	escherichia|GCF_002941525.1	-	-	MCR-1
escherichia	escherichia|GCF_019201705.1	-	NDM-1	-
escherichia	escherichia|GCF_907275055.1	-	-	MCR-1
escherichia	escherichia|GCF_004006575.1	-	-	MCR-1
escherichia	escherichia|GCF_009821135.1	-	-	MCR-1
escherichia	escherichia|GCF_003291935.1	-	-	MCR-1
escherichia	escherichia|GCF_019926665.1	-	NDM-5	-
escherichia	escherichia|GCF_017598805.1	-	-	MCR-9
escherichia	escherichia|GCF_003009265.1	-	-	MCR-1
escherichia	escherichia|GCF_002278115.2	-	-	MCR-1
escherichia	escherichia|GCF_002886725.1	KPC-3	-	-
escherichia	escherichia|GCF_004282265.1	-	-	MCR-1
escherichia	escherichia|GCF_002941845.1	-	-	MCR-1
escherichia	escherichia|GCF_008693295.1	-	NDM-5	-
escherichia	escherichia|GCF_017601445.1	-	NDM-5	-
escherichia	escherichia|GCF_004011625.1	-	NDM-5	-
escherichia	escherichia|GCF_001893085.1	-	NDM-5	-
escherichia	escherichia|GCF_000633675.2	KPC-1	-	MCR-9
escherichia	escherichia|GCF_017163155.1	-	-	MCR-1
escherichia	escherichia|GCF_014856175.1	KPC-1	-	-
escherichia	escherichia|GCF_002257685.1	-	NDM-7	-
escherichia	escherichia|GCF_001893165.1	-	NDM-5	MCR-1
escherichia	escherichia|GCF_014495465.1	-	NDM-5	-
escherichia	escherichia|GCF_014495055.1	-	NDM-5	-
escherichia	escherichia|GCF_002860105.1	-	NDM-5	MCR-1
escherichia	escherichia|GCF_003830415.1	-	-	MCR-1
escherichia	escherichia|GCF_018447255.1	KPC-1	-	-
escherichia	escherichia|GCF_002180135.1	-	NDM-7	-
escherichia	escherichia|GCF_003290915.1	-	-	MCR-1
escherichia	escherichia|GCF_018443655.1	KPC-1	-	-
escherichia	escherichia|GCF_003007995.1	-	NDM-1	-
escherichia	escherichia|GCF_003290765.1	-	-	MCR-1
escherichia	escherichia|GCF_002012105.1	KPC-3	-	-
escherichia	escherichia|GCF_002265145.1	-	NDM-5	-
escherichia	escherichia|GCF_003031775.1	-	NDM-5	-
escherichia	escherichia|GCF_019459795.1	-	-	MCR-1
escherichia	escherichia|GCF_016123935.1	-	NDM-5	MCR-1
escherichia	escherichia|GCF_011077365.1	-	NDM-5	-
escherichia	escherichia|GCF_019054395.1	-	NDM-5	-
escherichia	escherichia|GCF_002153985.1	-	-	MCR-1
escherichia	escherichia|GCF_017593145.1	-	-	MCR-1
escherichia	escherichia|GCF_018862165.1	-	-	MCR-1
escherichia	escherichia|GCF_011029555.1	-	NDM-19	-
escherichia	escherichia|GCF_001892445.1	-	NDM-5	-
escherichia	escherichia|GCF_003709075.1	-	NDM-5	-
escherichia	escherichia|GCF_002787545.1	-	NDM-7	-
escherichia	escherichia|GCF_003008375.1	-	NDM-4	-
escherichia	escherichia|GCF_019926885.1	-	NDM-5	-
escherichia	escherichia|GCF_003010005.1	-	-	MCR-1
escherichia	escherichia|GCF_019458575.1	-	-	MCR-1
escherichia	escherichia|GCF_004377735.1	-	-	MCR-5
escherichia	escherichia|GCF_019660995.1	-	NDM-5	-
escherichia	escherichia|GCF_020168515.1	-	NDM-5	-
escherichia	escherichia|GCF_013345105.1	KPC-1	NDM-5	-
escherichia	escherichia|GCF_019660475.1	-	NDM-5	-
escherichia	escherichia|GCF_016775135.1	-	-	MCR-9
escherichia	escherichia|GCF_014529745.1	-	NDM-5	-
escherichia	escherichia|GCF_019891305.1	-	-	MCR-1
escherichia	escherichia|GCF_010365525.1	-	NDM-5	-
escherichia	escherichia|GCF_020168955.1	-	-	MCR-1
escherichia	escherichia|GCF_003292375.1	-	-	MCR-1
escherichia	escherichia|GCF_019458665.1	-	-	MCR-1
escherichia	escherichia|GCF_007844495.1	-	-	MCR-1
escherichia	escherichia|GCF_009394115.1	-	NDM-5	-
escherichia	escherichia|GCF_009821225.1	-	-	MCR-1
escherichia	escherichia|GCF_003008085.1	-	NDM-5	-
escherichia	escherichia|GCF_005156265.1	-	NDM-5	MCR-1
escherichia	escherichia|GCF_003304695.1	-	-	MCR-1
escherichia	escherichia|GCF_014892385.1	-	-	MCR-1
escherichia	escherichia|GCF_014622725.1	-	-	MCR-1
escherichia	escherichia|GCF_019771935.1	-	NDM-5	-
escherichia	escherichia|GCF_002941855.1	-	-	MCR-1
escherichia	escherichia|GCF_017162715.1	-	-	MCR-1
escherichia	escherichia|GCF_017168985.1	-	NDM-5	-
escherichia	escherichia|GCF_003291785.1	-	-	MCR-1
escherichia	escherichia|GCF_002941205.1	-	-	MCR-1
escherichia	escherichia|GCF_002959215.1	-	-	MCR-1
escherichia	escherichia|GCF_003291595.1	-	-	MCR-1
escherichia	escherichia|GCF_004153045.1	-	-	MCR-1
escherichia	escherichia|GCF_009455525.1	-	NDM-5	MCR-1
escherichia	escherichia|GCF_016123875.1	-	NDM-5	MCR-1
escherichia	escherichia|GCF_013073225.1	-	NDM-5	-
escherichia	escherichia|GCF_019050395.1	-	NDM-5	-
escherichia	escherichia|GCF_009393745.1	-	NDM-5	-
escherichia	escherichia|GCF_013363345.1	-	NDM-1	-
escherichia	escherichia|GCF_003859075.1	-	-	MCR-1
escherichia	escherichia|GCF_019458715.1	-	-	MCR-1
escherichia	escherichia|GCF_013072935.1	-	NDM-5	MCR-1
escherichia	escherichia|GCF_003850735.1	-	-	MCR-1
escherichia	escherichia|GCF_016785675.1	-	-	MCR-1
escherichia	escherichia|GCF_002803905.1	-	NDM-5	-
escherichia	escherichia|GCF_016760465.1	-	-	MCR-1
escherichia	escherichia|GCF_003999855.1	-	NDM-5	-
escherichia	escherichia|GCF_019660325.1	-	NDM-5	-
escherichia	escherichia|GCF_019054245.1	-	NDM-5	-
escherichia	escherichia|GCF_019660745.1	-	NDM-5	-
escherichia	escherichia|GCF_002265025.1	-	NDM-5	-
escherichia	escherichia|GCF_019926385.1	-	NDM-5	-
escherichia	escherichia|GCF_002941285.1	-	-	MCR-1
escherichia	escherichia|GCF_009859425.1	KPC-1	-	-
escherichia	escherichia|GCF_003337075.1	-	-	MCR-1
escherichia	escherichia|GCF_016123785.1	-	NDM-5	MCR-1
escherichia	escherichia|GCF_001891705.1	-	NDM-9	-
escherichia	escherichia|GCF_014494275.1	-	NDM-5	-
escherichia	escherichia|GCF_019926625.1	-	NDM-5	-
escherichia	escherichia|GCF_003302265.1	-	-	MCR-1
escherichia	escherichia|GCF_019655735.1	-	-	MCR-1
escherichia	escherichia|GCF_002769515.1	-	-	MCR-5
escherichia	escherichia|GCF_019297335.1	-	-	MCR-1
escherichia	escherichia|GCF_003795515.1	-	-	MCR-1
escherichia	escherichia|GCF_001893455.1	-	NDM-5	-
escherichia	escherichia|GCF_004378105.1	-	-	MCR-5
escherichia	escherichia|GCF_016123845.1	-	NDM-5	MCR-1
escherichia	escherichia|GCF_019655695.1	-	-	MCR-1
escherichia	escherichia|GCF_018862095.1	-	-	MCR-1
escherichia	escherichia|GCF_008632575.1	-	NDM-5	-
escherichia	escherichia|GCF_003830785.1	-	-	MCR-1
escherichia	escherichia|GCF_014493815.1	-	NDM-5	-
escherichia	escherichia|GCF_019295035.1	-	-	MCR-1
escherichia	escherichia|GCF_004378185.1	-	-	MCR-5
escherichia	escherichia|GCF_017150955.1	-	NDM-5	-
escherichia	escherichia|GCF_902499985.1	-	-	MCR-1
escherichia	escherichia|GCF_005391765.1	-	-	MCR-1
escherichia	escherichia|GCF_001893445.1	-	NDM-9	-
escherichia	escherichia|GCF_002941545.1	-	-	MCR-1
escherichia	escherichia|GCF_001893775.1	-	NDM-5	-
escherichia	escherichia|GCF_019052895.1	-	NDM-5	-
escherichia	escherichia|GCF_002834345.1	-	NDM-1	-
escherichia	escherichia|GCF_002196745.1	-	-	MCR-1
escherichia	escherichia|GCF_020616475.1	-	-	MCR-1
escherichia	escherichia|GCF_019926805.1	-	NDM-5	-
escherichia	escherichia|GCF_003303755.1	-	-	MCR-1
escherichia	escherichia|GCF_003292875.1	-	-	MCR-1
escherichia	escherichia|GCF_014490375.1	-	NDM-1	MCR-9
escherichia	escherichia|GCF_018423345.1	-	NDM-5	-
escherichia	escherichia|GCF_010667755.2	-	-	MCR-1
escherichia	escherichia|GCF_013341535.1	-	-	MCR-9
escherichia	escherichia|GCF_003829805.1	-	-	MCR-1
escherichia	escherichia|GCF_018224075.1	-	NDM-5	-
escherichia	escherichia|GCF_013346965.1	KPC-1	NDM-5	-
escherichia	escherichia|GCF_004122315.1	-	NDM-1	-
escherichia	escherichia|GCF_002246495.2	-	-	MCR-1
escherichia	escherichia|GCF_014117635.2	-	NDM-5	MCR-1
escherichia	escherichia|GCF_019202655.1	-	-	MCR-1
escherichia	escherichia|GCF_019051775.1	-	NDM-5	-
escherichia	escherichia|GCF_011077305.1	-	NDM-5	-
escherichia	escherichia|GCF_014117545.2	-	NDM-1	MCR-1
escherichia	escherichia|GCF_013424765.1	-	-	MCR-1
escherichia	escherichia|GCF_003795485.1	-	-	MCR-1
escherichia	escherichia|GCF_902703305.1	-	-	MCR-9
escherichia	escherichia|GCF_003183875.2	-	-	MCR-1
escherichia	escherichia|GCF_016123575.1	-	NDM-5	MCR-1
escherichia	escherichia|GCF_002011985.1	KPC-1	-	-
escherichia	escherichia|GCF_016616825.1	-	NDM-5	-
escherichia	escherichia|GCF_001615415.1	-	-	MCR-1
escherichia	escherichia|GCF_017163245.1	-	-	MCR-1
escherichia	escherichia|GCF_003231115.1	-	-	MCR-1
escherichia	escherichia|GCF_907275065.1	-	-	MCR-1
escherichia	escherichia|GCF_916159645.1	-	NDM-5	-
escherichia	escherichia|GCF_002941985.1	-	-	MCR-1
escherichia	escherichia|GCF_002941645.1	-	-	MCR-1
escherichia	escherichia|GCF_002217055.1	-	-	MCR-1
escherichia	escherichia|GCF_003304515.1	-	-	MCR-1
escherichia	escherichia|GCF_014490195.1	-	NDM-1	-
escherichia	escherichia|GCF_009823005.1	-	-	MCR-1
escherichia	escherichia|GCF_020076225.1	-	-	MCR-1
escherichia	escherichia|GCF_003303375.1	-	-	MCR-1
escherichia	escherichia|GCF_003058425.1	-	-	MCR-1
escherichia	escherichia|GCF_020005435.1	-	-	MCR-1
escherichia	escherichia|GCF_009821395.1	-	-	MCR-1
escherichia	escherichia|GCF_002149955.1	-	-	MCR-1
escherichia	escherichia|GCF_003346835.1	-	NDM-1	-
escherichia	escherichia|GCF_013073455.1	-	NDM-5	MCR-1
escherichia	escherichia|GCF_019054415.1	-	NDM-1	-
escherichia	escherichia|GCF_001721525.1	-	NDM-1	-
escherichia	escherichia|GCF_011077135.1	-	NDM-5	-
escherichia	escherichia|GCF_013073255.1	-	NDM-5	-
escherichia	escherichia|GCF_003288455.1	KPC-3	-	-
escherichia	escherichia|GCF_018075285.1	KPC-1	-	-
escherichia	escherichia|GCF_000474825.1	KPC-1	-	MCR-9
escherichia	escherichia|GCF_004284275.1	-	-	MCR-1
escherichia	escherichia|GCF_019660925.1	-	NDM-4	-
escherichia	escherichia|GCF_002768735.1	-	-	MCR-5
escherichia	escherichia|GCF_013170045.1	KPC-1	-	-
escherichia	escherichia|GCF_907275105.1	-	-	MCR-1
escherichia	escherichia|GCF_017594205.1	-	-	MCR-1
escherichia	escherichia|GCF_001892515.1	-	NDM-5	-
escherichia	escherichia|GCF_002545085.1	-	-	MCR-9
escherichia	escherichia|GCF_017593725.1	-	-	MCR-1
escherichia	escherichia|GCF_003830425.1	-	-	MCR-1
escherichia	escherichia|GCF_016805905.1	-	-	MCR-1
escherichia	escherichia|GCF_016889905.1	KPC-1	-	-
escherichia	escherichia|GCF_017594025.1	-	-	MCR-1
escherichia	escherichia|GCF_004831015.1	-	NDM-5	-
escherichia	escherichia|GCF_002930245.1	-	-	MCR-1.2
escherichia	escherichia|GCF_013073175.1	-	NDM-5	-
escherichia	escherichia|GCF_003304555.1	-	-	MCR-1
escherichia	escherichia|GCF_001892405.1	-	NDM-5	-
escherichia	escherichia|GCF_003293115.1	-	-	MCR-1
escherichia	escherichia|GCF_001893015.1	-	NDM-5	-
escherichia	escherichia|GCF_013169615.1	KPC-1	-	-
escherichia	escherichia|GCF_005396285.1	-	-	MCR-3
escherichia	escherichia|GCF_018122645.1	-	NDM-1	-
escherichia	escherichia|GCF_016123715.1	-	NDM-1	MCR-1
escherichia	escherichia|GCF_003304855.1	-	-	MCR-1
escherichia	escherichia|GCF_002886755.1	KPC-1	-	-
escherichia	escherichia|GCF_014494255.1	-	NDM-5	-
escherichia	escherichia|GCF_003830705.1	-	-	MCR-1
escherichia	escherichia|GCF_017118635.1	-	-	MCR-1
escherichia	escherichia|GCF_016123645.1	-	NDM-5	-
escherichia	escherichia|GCF_003010105.1	-	-	MCR-1
escherichia	escherichia|GCF_003292685.1	-	-	MCR-1
escherichia	escherichia|GCF_003830265.1	-	-	MCR-1
escherichia	escherichia|GCF_014494655.1	-	NDM-5	-
escherichia	escherichia|GCF_018224085.1	-	NDM-5	-
escherichia	escherichia|GCF_002247725.1	-	-	MCR-3
escherichia	escherichia|GCF_002886475.1	KPC-3	-	-
escherichia	escherichia|GCF_002887015.1	KPC-1	-	-
escherichia	escherichia|GCF_013201215.1	-	-	MCR-1, MCR-3
escherichia	escherichia|GCF_011077855.1	-	-	MCR-1
escherichia	escherichia|GCF_017570585.1	-	-	MCR-1
escherichia	escherichia|GCF_003010375.1	-	-	MCR-1
escherichia	escherichia|GCF_019660225.1	-	NDM-5	-
escherichia	escherichia|GCF_017161345.1	-	-	MCR-1
escherichia	escherichia|GCF_002846135.1	-	-	MCR-1
escherichia	escherichia|GCF_019660545.1	-	NDM-5	-
escherichia	escherichia|GCF_019428705.1	-	-	MCR-1
escherichia	escherichia|GCF_003009145.1	-	-	MCR-1
escherichia	escherichia|GCF_003008275.1	-	NDM-5	-
escherichia	escherichia|GCF_902500105.1	-	-	MCR-1
escherichia	escherichia|GCF_900499255.1	-	-	MCR-1
escherichia	escherichia|GCF_002886525.1	KPC-1	-	-
escherichia	escherichia|GCF_019051865.1	-	NDM-5	-
escherichia	escherichia|GCF_017570665.1	-	-	MCR-1
escherichia	escherichia|GCF_016124055.1	-	NDM-5	MCR-1
escherichia	escherichia|GCF_003288415.1	-	NDM-5	-
escherichia	escherichia|GCF_001657505.1	-	-	MCR-1
escherichia	escherichia|GCF_003292855.1	-	-	MCR-1
escherichia	escherichia|GCF_003302545.1	-	-	MCR-1
escherichia	escherichia|GCF_002012205.1	KPC-3	-	-
escherichia	escherichia|GCF_017594085.1	-	-	MCR-1
escherichia	escherichia|GCF_019351215.1	-	-	MCR-1
escherichia	escherichia|GCF_014495455.1	-	NDM-5	-
escherichia	escherichia|GCF_011492885.1	-	-	MCR-1
escherichia	escherichia|GCF_002941925.1	-	-	MCR-1
escherichia	escherichia|GCF_004803105.1	-	NDM-5	-
escherichia	escherichia|GCF_017838155.1	-	NDM-7	-
escherichia	escherichia|GCF_002991645.1	-	-	MCR-1
escherichia	escherichia|GCF_018444175.1	-	NDM-5	-
escherichia	escherichia|GCF_009394045.1	-	NDM-5	-
escherichia	escherichia|GCF_016805845.1	-	-	MCR-1
escherichia	escherichia|GCF_003291285.1	-	-	MCR-1
escherichia	escherichia|GCF_002959335.1	-	-	MCR-1
escherichia	escherichia|GCF_002164975.2	-	NDM-5	-
escherichia	escherichia|GCF_002941405.1	-	-	MCR-1
escherichia	escherichia|GCF_001616345.1	-	-	MCR-1
escherichia	escherichia|GCF_018862055.1	-	-	MCR-1
escherichia	escherichia|GCF_017593705.1	-	-	MCR-1
escherichia	escherichia|GCF_020421445.1	-	-	MCR-1
escherichia	escherichia|GCF_016786125.1	-	-	MCR-1
escherichia	escherichia|GCF_001816295.1	KPC-1	-	-
escherichia	escherichia|GCF_001886755.1	-	-	MCR-1
escherichia	escherichia|GCF_003304485.1	-	-	MCR-1
escherichia	escherichia|GCF_009925165.1	-	-	MCR-1
escherichia	escherichia|GCF_003293015.1	-	-	MCR-1
escherichia	escherichia|GCF_001509665.1	-	NDM-5	-
escherichia	escherichia|GCF_019436625.1	-	-	MCR-1
escherichia	escherichia|GCF_902500135.1	-	-	MCR-1
escherichia	escherichia|GCF_015687355.1	-	-	MCR-1
escherichia	escherichia|GCF_003008145.1	-	NDM-5	-
escherichia	escherichia|GCF_009898505.1	-	-	MCR-1
escherichia	escherichia|GCF_001893365.1	-	NDM-9	MCR-1
escherichia	escherichia|GCF_001891455.1	-	NDM-1	MCR-1
escherichia	escherichia|GCF_013363335.1	-	NDM-1	-
escherichia	escherichia|GCF_017593365.1	-	-	MCR-1
escherichia	escherichia|GCF_015356625.1	-	-	MCR-1
escherichia	escherichia|GCF_020616495.1	-	NDM-5	MCR-1
escherichia	escherichia|GCF_009822485.1	-	-	MCR-1
escherichia	escherichia|GCF_013073425.1	-	NDM-5	-
escherichia	escherichia|GCF_014494485.1	-	NDM-5	-
escherichia	escherichia|GCF_017162735.1	-	-	MCR-1
escherichia	escherichia|GCF_016944675.1	-	-	MCR-1
escherichia	escherichia|GCF_017594265.1	-	-	MCR-1
escherichia	escherichia|GCF_019660785.1	-	NDM-4	-
escherichia	escherichia|GCF_013074465.1	-	NDM-5	-
escherichia	escherichia|GCF_003291775.1	-	-	MCR-1, MCR-3.5
escherichia	escherichia|GCF_014490075.1	-	NDM-9	-
escherichia	escherichia|GCF_018862335.1	-	-	MCR-1
escherichia	escherichia|GCF_013282565.1	-	-	MCR-1
escherichia	escherichia|GCF_001816315.1	KPC-1	-	-
escherichia	escherichia|GCF_002967935.1	-	NDM-5	-
escherichia	escherichia|GCF_003293445.1	-	-	MCR-1
escherichia	escherichia|GCF_000952385.1	KPC-3	-	-
escherichia	escherichia|GCF_002180095.1	-	NDM-1	-
escherichia	escherichia|GCF_017601385.1	-	NDM-5	MCR-1
escherichia	escherichia|GCF_019492215.1	-	-	MCR-1
escherichia	escherichia|GCF_019351155.1	-	-	MCR-1
escherichia	escherichia|GCF_002887055.1	KPC-1	-	-
escherichia	escherichia|GCF_003991155.1	-	NDM-1	MCR-1
escherichia	escherichia|GCF_003304905.1	-	-	MCR-1
escherichia	escherichia|GCF_003290785.1	-	-	MCR-1
escherichia	escherichia|GCF_011077465.1	-	NDM-5	-
escherichia	escherichia|GCF_018862195.1	-	-	MCR-1
escherichia	escherichia|GCF_002855415.1	-	-	MCR-1
escherichia	escherichia|GCF_003367575.1	-	NDM-1	-
escherichia	escherichia|GCF_003290615.1	-	-	MCR-1, MCR-3.5
escherichia	escherichia|GCF_015712415.1	-	NDM-5	MCR-1
escherichia	escherichia|GCF_013361265.1	-	NDM-1	MCR-1
escherichia	escherichia|GCF_003008025.1	-	NDM-5	-
escherichia	escherichia|GCF_013170145.1	KPC-1	-	-
escherichia	escherichia|GCF_900499355.1	-	-	MCR-1
escherichia	escherichia|GCF_003172385.1	-	-	MCR-1
escherichia	escherichia|GCF_003308975.1	-	-	MCR-1
escherichia	escherichia|GCF_009600665.1	-	NDM-1	MCR-1
escherichia	escherichia|GCF_007558385.1	-	-	MCR-1
escherichia	escherichia|GCF_002056635.1	KPC-4	-	-
escherichia	escherichia|GCF_001893915.1	-	NDM-1	MCR-1
escherichia	escherichia|GCF_001509745.1	-	NDM-5	-
escherichia	escherichia|GCF_018323825.1	-	-	MCR-9
escherichia	escherichia|GCF_016760355.1	-	-	MCR-1
escherichia	escherichia|GCF_002246755.1	-	-	MCR-1
escherichia	escherichia|GCF_003939245.1	-	NDM-5	-
escherichia	escherichia|GCF_003413625.1	-	NDM-5	-
escherichia	escherichia|GCF_004526255.1	-	-	MCR-1
escherichia	escherichia|GCF_013190225.1	-	-	MCR-1
escherichia	escherichia|GCF_019772175.1	-	NDM-1	-
escherichia	escherichia|GCF_002764355.1	-	-	MCR-5
escherichia	escherichia|GCF_002941305.1	-	-	MCR-1
escherichia	escherichia|GCF_003829765.1	-	-	MCR-1
escherichia	escherichia|GCF_020281985.1	-	-	MCR-1
escherichia	escherichia|GCF_902499995.1	-	-	MCR-1
escherichia	escherichia|GCF_001893955.1	-	NDM-9	-
escherichia	escherichia|GCF_016124065.1	-	NDM-5	MCR-1
escherichia	escherichia|GCF_019492165.1	-	-	MCR-1
escherichia	escherichia|GCF_001894065.1	-	NDM-5	-
escherichia	escherichia|GCF_008423585.1	-	-	MCR-1
escherichia	escherichia|GCF_015687375.1	-	-	MCR-1
escherichia	escherichia|GCF_018224175.1	-	NDM-5	-
escherichia	escherichia|GCF_002991785.1	-	-	MCR-1
escherichia	escherichia|GCF_019958195.1	-	-	MCR-1
escherichia	escherichia|GCF_002811725.1	-	NDM-5	-
escherichia	escherichia|GCF_002941225.1	-	-	MCR-1
escherichia	escherichia|GCF_017162665.1	-	-	MCR-1
escherichia	escherichia|GCF_012537835.1	-	-	MCR-1
escherichia	escherichia|GCF_003303675.1	-	-	MCR-1
escherichia	escherichia|GCF_003293565.1	-	-	MCR-1
escherichia	escherichia|GCF_013073445.1	-	NDM-5	MCR-1
escherichia	escherichia|GCF_020168535.1	-	NDM-5	-
escherichia	escherichia|GCF_003400045.2	-	-	MCR-1
escherichia	escherichia|GCF_001894585.1	-	-	MCR-1
escherichia	escherichia|GCF_003010355.1	-	-	MCR-1
escherichia	escherichia|GCF_003261145.1	-	NDM-5	-
escherichia	escherichia|GCF_018199975.1	-	NDM-5	MCR-1
escherichia	escherichia|GCF_003602115.1	KPC-1	-	-
escherichia	escherichia|GCF_002248805.1	-	-	MCR-1, MCR-3.5
escherichia	escherichia|GCF_003628115.1	-	NDM-5	-
escherichia	escherichia|GCF_017162795.1	-	-	MCR-1
escherichia	escherichia|GCF_002165055.1	-	NDM-5	-
escherichia	escherichia|GCF_014493955.1	-	NDM-6	-
escherichia	escherichia|GCF_013374295.2	-	NDM-5	-
escherichia	escherichia|GCF_009913415.1	-	-	MCR-1
escherichia	escherichia|GCF_001891605.1	-	NDM-9	-
escherichia	escherichia|GCF_003301995.1	-	-	MCR-1
escherichia	escherichia|GCF_002887185.1	KPC-1	-	-
escherichia	escherichia|GCF_002991625.1	-	-	MCR-1
escherichia	escherichia|GCF_003304155.1	-	-	MCR-1
escherichia	escherichia|GCF_001891225.1	-	NDM-5	-
escherichia	escherichia|GCF_012935215.1	-	-	MCR-9
escherichia	escherichia|GCF_017593605.1	-	-	MCR-1
escherichia	escherichia|GCF_001892485.1	-	NDM-5	MCR-1
escherichia	escherichia|GCF_018095275.1	-	-	MCR-1
escherichia	escherichia|GCF_002918765.1	KPC-1	-	-
escherichia	escherichia|GCF_013072945.1	-	NDM-5	-
escherichia	escherichia|GCF_003303125.1	-	NDM-5	MCR-1
escherichia	escherichia|GCF_017163375.1	-	-	MCR-1
escherichia	escherichia|GCF_019459785.1	-	-	MCR-1
escherichia	escherichia|GCF_003443815.1	-	-	MCR-1
escherichia	escherichia|GCF_003955615.1	KPC-1	-	-
escherichia	escherichia|GCF_017594425.1	-	-	MCR-1
escherichia	escherichia|GCF_020564875.1	-	NDM-1	MCR-1
escherichia	escherichia|GCF_009848295.1	-	-	MCR-1
escherichia	escherichia|GCF_019357435.1	-	-	MCR-1
escherichia	escherichia|GCF_007558735.1	-	-	MCR-1
escherichia	escherichia|GCF_019926335.1	-	NDM-5	-
escherichia	escherichia|GCF_003293085.1	-	-	MCR-1
escherichia	escherichia|GCF_009823115.1	-	-	MCR-1
escherichia	escherichia|GCF_007558555.1	-	-	MCR-1
escherichia	escherichia|GCF_006348985.1	-	-	MCR-1.5
escherichia	escherichia|GCF_019843995.1	-	NDM-5	-
escherichia	escherichia|GCF_900093845.1	-	-	MCR-1
escherichia	escherichia|GCF_020421575.1	-	-	MCR-1
escherichia	escherichia|GCF_014495175.1	-	NDM-5	-
escherichia	escherichia|GCF_015356595.1	-	-	MCR-1
escherichia	escherichia|GCF_001894625.1	-	-	MCR-1
escherichia	escherichia|GCF_013201235.1	-	-	MCR-1, MCR-3.5
escherichia	escherichia|GCF_002860085.1	-	NDM-1	MCR-1
escherichia	escherichia|GCF_019436565.1	-	-	MCR-1
escherichia	escherichia|GCF_002006525.1	KPC-1	-	MCR-1
escherichia	escherichia|GCF_000804345.1	-	-	MCR-1
escherichia	escherichia|GCF_015712525.1	-	NDM-9	MCR-1
escherichia	escherichia|GCF_016791825.1	-	-	MCR-3.5
escherichia	escherichia|GCF_003292065.1	-	-	MCR-1
escherichia	escherichia|GCF_019051815.1	-	NDM-5	-
escherichia	escherichia|GCF_020005445.1	-	-	MCR-1
escherichia	escherichia|GCF_001894085.1	-	NDM-5	-
escherichia	escherichia|GCF_002283715.1	-	-	MCR-1
escherichia	escherichia|GCF_004122295.1	-	NDM-5	-
escherichia	escherichia|GCF_017593125.1	-	-	MCR-1
escherichia	escherichia|GCF_016774855.1	-	-	MCR-9
escherichia	escherichia|GCF_002263035.1	-	-	MCR-1, MCR-3.5
escherichia	escherichia|GCF_019926775.1	-	NDM-5	-
escherichia	escherichia|GCF_002941445.1	-	-	MCR-1
escherichia	escherichia|GCF_003327795.1	-	-	MCR-1
escherichia	escherichia|GCF_007558545.1	-	-	MCR-1
escherichia	escherichia|GCF_016810195.1	-	NDM-4	-
escherichia	escherichia|GCF_003859235.1	-	-	MCR-1
escherichia	escherichia|GCF_001893995.1	-	NDM-5	-
escherichia	escherichia|GCF_012328945.1	-	NDM-5	-
escherichia	escherichia|GCF_016774925.1	-	-	MCR-9
escherichia	escherichia|GCF_001893105.1	-	NDM-5	-
escherichia	escherichia|GCF_005145995.1	-	NDM-5	-
escherichia	escherichia|GCF_004378075.1	-	-	MCR-5
escherichia	escherichia|GCF_009821895.1	-	-	MCR-1
escherichia	escherichia|GCF_003304355.1	-	-	MCR-1
escherichia	escherichia|GCF_004378135.1	-	-	MCR-5
escherichia	escherichia|GCF_019295045.1	-	-	MCR-1
escherichia	escherichia|GCF_002941585.1	-	-	MCR-1
escherichia	escherichia|GCF_011077275.1	-	NDM-5	-
escherichia	escherichia|GCF_020540985.1	-	NDM-5	-
escherichia	escherichia|GCF_004028195.1	-	-	MCR-1.9
escherichia	escherichia|GCF_002886825.1	KPC-3	-	-
escherichia	escherichia|GCF_017162755.1	-	-	MCR-1
escherichia	escherichia|GCF_002270245.1	-	-	MCR-1
escherichia	escherichia|GCF_014855845.1	KPC-1	-	-
escherichia	escherichia|GCF_016123815.1	-	NDM-5	MCR-1
escherichia	escherichia|GCF_009925485.1	-	-	MCR-1
escherichia	escherichia|GCF_013363225.1	-	NDM-1	-
escherichia	escherichia|GCF_013376575.1	-	NDM-1	-
escherichia	escherichia|GCF_017594335.1	-	-	MCR-1
escherichia	escherichia|GCF_017594465.1	-	-	MCR-1
escherichia	escherichia|GCF_009823105.1	-	-	MCR-1
escherichia	escherichia|GCF_020540965.1	-	NDM-5	-
escherichia	escherichia|GCF_003546185.1	-	NDM-5	-
escherichia	escherichia|GCF_002941605.1	-	-	MCR-1
escherichia	escherichia|GCF_003858935.1	-	-	MCR-1
escherichia	escherichia|GCF_019926585.1	-	NDM-5	-
escherichia	escherichia|GCF_002941485.1	-	-	MCR-1
escherichia	escherichia|GCF_003830895.1	-	-	MCR-1
escherichia	escherichia|GCF_017151115.1	-	NDM-5	-
escherichia	escherichia|GCF_002941425.1	-	-	MCR-1
escherichia	escherichia|GCF_001892255.1	-	NDM-9	-
escherichia	escherichia|GCF_006231115.1	-	-	MCR-9
escherichia	escherichia|GCF_001892845.1	-	NDM-9	-
escherichia	escherichia|GCF_001891995.1	-	NDM-1	MCR-1
escherichia	escherichia|GCF_019051005.1	-	NDM-5	-
escherichia	escherichia|GCF_003399945.2	-	-	MCR-1
escherichia	escherichia|GCF_003292955.1	-	-	MCR-1
escherichia	escherichia|GCF_020149465.1	KPC-3	NDM-5	-
escherichia	escherichia|GCF_001891375.1	-	NDM-9	-
escherichia	escherichia|GCF_019458765.1	-	-	MCR-1
escherichia	escherichia|GCF_009898445.1	-	-	MCR-1
escherichia	escherichia|GCF_007558465.1	-	-	MCR-1
escherichia	escherichia|GCF_014897695.1	-	-	MCR-1
escherichia	escherichia|GCF_003290515.1	-	-	MCR-1
escherichia	escherichia|GCF_003291895.1	-	-	MCR-1
escherichia	escherichia|GCF_002787645.1	-	NDM-1	-
escherichia	escherichia|GCF_013375195.1	-	NDM-5	-
escherichia	escherichia|GCF_019431145.1	-	-	MCR-1
escherichia	escherichia|GCF_018421865.1	-	NDM-5	-
escherichia	escherichia|GCF_002810235.1	-	-	MCR-1.5
escherichia	escherichia|GCF_011058535.1	-	-	MCR-3
escherichia	escherichia|GCF_017163495.1	-	-	MCR-1
escherichia	escherichia|GCF_003850635.1	-	-	MCR-1
escherichia	escherichia|GCF_019351115.1	-	-	MCR-1
escherichia	escherichia|GCF_003010285.1	-	-	MCR-1
escherichia	escherichia|GCF_017593465.1	-	-	MCR-1
escherichia	escherichia|GCF_019659865.1	-	NDM-5	-
escherichia	escherichia|GCF_019050675.1	-	NDM-5	-
escherichia	escherichia|GCF_005394005.1	-	-	MCR-1
escherichia	escherichia|GCF_013073055.1	-	NDM-5	MCR-1
escherichia	escherichia|GCF_019051635.1	-	NDM-5	-
escherichia	escherichia|GCF_018862855.1	-	-	MCR-1
escherichia	escherichia|GCF_004376905.1	-	-	MCR-5
escherichia	escherichia|GCF_016123585.1	-	NDM-5	MCR-1
escherichia	escherichia|GCF_900007315.1	-	-	MCR-9
escherichia	escherichia|GCF_000931565.1	KPC-3	-	-
escherichia	escherichia|GCF_001891555.1	-	NDM-5	-
escherichia	escherichia|GCF_020168285.1	-	NDM-5	-
escherichia	escherichia|GCF_000812235.1	-	-	MCR-3
escherichia	escherichia|GCF_010092405.1	-	NDM-5	MCR-1
escherichia	escherichia|GCF_014495245.1	-	NDM-5	-
escherichia	escherichia|GCF_001886555.1	-	-	MCR-1
escherichia	escherichia|GCF_016785745.1	-	-	MCR-1
escherichia	escherichia|GCF_016944655.1	-	-	MCR-1
escherichia	escherichia|GCF_013201195.1	-	-	MCR-1, MCR-3.5
escherichia	escherichia|GCF_004377895.1	-	-	MCR-5
escherichia	escherichia|GCF_002251815.2	-	-	MCR-1, MCR-3
escherichia	escherichia|GCF_900156555.1	-	-	MCR-1
escherichia	escherichia|GCF_003008345.1	-	NDM-5	-
escherichia	escherichia|GCF_005396845.1	-	-	MCR-3
escherichia	escherichia|GCF_008373395.1	-	-	MCR-1
escherichia	escherichia|GCF_002001845.1	-	-	MCR-10
escherichia	escherichia|GCF_005397105.1	-	-	MCR-3
escherichia	escherichia|GCF_019054175.1	-	NDM-5	-
escherichia	escherichia|GCF_009925515.1	-	-	MCR-1
escherichia	escherichia|GCF_001894035.1	-	NDM-5	-
escherichia	escherichia|GCF_017570625.1	-	-	MCR-1
escherichia	escherichia|GCF_017163335.1	-	-	MCR-1
escherichia	escherichia|GCF_003302315.1	-	-	MCR-1
escherichia	escherichia|GCF_001891525.1	-	NDM-9	-
escherichia	escherichia|GCF_018456515.1	-	NDM-5	-
escherichia	escherichia|GCF_001891795.1	-	NDM-9	MCR-1
escherichia	escherichia|GCF_009393665.1	-	NDM-5	-
escherichia	escherichia|GCF_019202555.1	-	NDM-1	-
escherichia	escherichia|GCF_018439775.1	KPC-1	-	-
escherichia	escherichia|GCF_016124095.1	-	NDM-5	MCR-1.6
escherichia	escherichia|GCF_015712585.1	-	-	MCR-1
escherichia	escherichia|GCF_014490315.1	-	NDM-9	-
escherichia	escherichia|GCF_001891215.1	-	NDM-5	-
escherichia	escherichia|GCF_003302575.1	-	-	MCR-1
escherichia	escherichia|GCF_020594775.1	-	-	MCR-1
escherichia	escherichia|GCF_001893465.1	-	NDM-5	-
escherichia	escherichia|GCF_004284135.1	-	-	MCR-1
escherichia	escherichia|GCF_003292835.1	-	-	MCR-1
escherichia	escherichia|GCF_020564915.1	-	-	MCR-1
escherichia	escherichia|GCF_002290415.1	-	-	MCR-3.5
escherichia	escherichia|GCF_016446335.1	KPC-1	-	MCR-1
escherichia	escherichia|GCF_008152105.1	-	-	MCR-1
escherichia	escherichia|GCF_900093965.1	-	-	MCR-1
escherichia	escherichia|GCF_011077205.1	-	NDM-5	MCR-1
escherichia	escherichia|GCF_002153015.1	KPC-3	-	-
escherichia	escherichia|GCF_003628185.1	-	NDM-5	-
escherichia	escherichia|GCF_008632555.1	-	NDM-5	-
escherichia	escherichia|GCF_003291275.1	-	-	MCR-1
escherichia	escherichia|GCF_018862125.1	-	-	MCR-1
escherichia	escherichia|GCF_009823195.1	-	-	MCR-1
escherichia	escherichia|GCF_003203315.1	-	-	MCR-1
escherichia	escherichia|GCF_007558315.1	-	-	MCR-1
escherichia	escherichia|GCF_019436545.1	-	-	MCR-1
escherichia	escherichia|GCF_013073365.1	-	NDM-5	MCR-1
escherichia	escherichia|GCF_003999795.1	-	NDM-5	-
escherichia	escherichia|GCF_019297485.1	-	-	MCR-1
escherichia	escherichia|GCF_002834305.1	-	NDM-5	MCR-1
escherichia	escherichia|GCF_005383185.1	-	-	MCR-5
escherichia	escherichia|GCF_001463325.1	-	NDM-1	-
escherichia	escherichia|GCF_003628255.1	-	NDM-5	-
escherichia	escherichia|GCF_009757205.1	KPC-1	-	-
escherichia	escherichia|GCF_017594305.1	-	-	MCR-1
escherichia	escherichia|GCF_017593945.1	-	-	MCR-1
escherichia	escherichia|GCF_900607995.1	KPC-1	-	-
escherichia	escherichia|GCF_009822935.1	-	-	MCR-1
escherichia	escherichia|GCF_002024905.2	KPC-1	-	-
escherichia	escherichia|GCF_009848355.1	-	-	MCR-1
escherichia	escherichia|GCF_014494965.1	-	NDM-5	-
escherichia	escherichia|GCF_017310055.1	-	-	MCR-1
escherichia	escherichia|GCF_003302455.1	-	-	MCR-1
escherichia	escherichia|GCF_017088425.1	-	-	MCR-1
escherichia	escherichia|GCF_003999835.1	-	NDM-5	-
escherichia	escherichia|GCF_014892435.1	-	-	MCR-1
escherichia	escherichia|GCF_018423375.1	KPC-1	-	-
escherichia	escherichia|GCF_001891295.1	-	NDM-9	-
escherichia	escherichia|GCF_003292055.1	-	-	MCR-1
escherichia	escherichia|GCF_002142675.1	-	NDM-1	MCR-1
escherichia	escherichia|GCF_002941745.1	-	-	MCR-1
escherichia	escherichia|GCF_014857265.1	KPC-1	-	MCR-1
escherichia	escherichia|GCF_003303025.1	-	-	MCR-1
escherichia	escherichia|GCF_017598795.1	-	-	MCR-9
escherichia	escherichia|GCF_018075305.1	KPC-1	-	-
escherichia	escherichia|GCF_013072725.1	-	NDM-5	MCR-1
escherichia	escherichia|GCF_019660245.1	-	NDM-1	MCR-1
escherichia	escherichia|GCF_003009455.1	-	-	MCR-1
escherichia	escherichia|GCF_003293125.1	-	-	MCR-1
escherichia	escherichia|GCF_001615565.1	-	-	MCR-1
escherichia	escherichia|GCF_018421815.1	-	NDM-5	-
escherichia	escherichia|GCF_002959375.1	-	-	MCR-1
escherichia	escherichia|GCF_003546095.1	-	NDM-5	-
escherichia	escherichia|GCF_020076285.1	-	-	MCR-1
escherichia	escherichia|GCF_009393365.1	-	NDM-5	-
escherichia	escherichia|GCF_005721015.1	-	-	MCR-1
escherichia	escherichia|GCF_016785705.1	-	-	MCR-1
escherichia	escherichia|GCF_009914295.1	-	-	MCR-1
escherichia	escherichia|GCF_003292465.1	-	-	MCR-1
escherichia	escherichia|GCF_019926425.1	-	NDM-5	-
escherichia	escherichia|GCF_017594405.1	-	-	MCR-1
escherichia	escherichia|GCF_002925525.1	KPC-3	-	-
escherichia	escherichia|GCF_017593245.1	-	-	MCR-1
escherichia	escherichia|GCF_003830135.1	-	-	MCR-1
escherichia	escherichia|GCF_005721005.1	-	-	MCR-1
escherichia	escherichia|GCF_003859115.1	-	-	MCR-1
escherichia	escherichia|GCF_018224205.1	-	NDM-5	-
escherichia	escherichia|GCF_003009315.1	-	-	MCR-1
escherichia	escherichia|GCF_001893315.1	-	NDM-5	-
escherichia	escherichia|GCF_003291655.1	-	-	MCR-1
escherichia	escherichia|GCF_019436725.1	-	-	MCR-1
escherichia	escherichia|GCF_014325375.1	-	-	MCR-1, MCR-3
escherichia	escherichia|GCF_003007935.1	-	NDM-5	-
escherichia	escherichia|GCF_003302045.1	-	-	MCR-1
escherichia	escherichia|GCF_001893765.1	-	NDM-5	-
escherichia	escherichia|GCF_002192275.1	KPC-3	-	-
escherichia	escherichia|GCF_001893205.1	-	NDM-9	-
escherichia	escherichia|GCF_013317085.1	-	NDM-1	-
escherichia	escherichia|GCF_002201835.1	-	NDM-6	-
escherichia	escherichia|GCF_004377725.1	-	-	MCR-5
escherichia	escherichia|GCF_009394515.1	-	NDM-5	-
escherichia	escherichia|GCF_004832725.1	-	NDM-5	-
escherichia	escherichia|GCF_009648245.1	-	-	MCR-1
escherichia	escherichia|GCF_003292455.1	-	-	MCR-1
escherichia	escherichia|GCF_006231335.1	-	-	MCR-9
escherichia	escherichia|GCF_013073265.1	-	NDM-5	-
escherichia	escherichia|GCF_916159655.1	-	NDM-5	-
escherichia	escherichia|GCF_003546245.1	-	NDM-5	-
escherichia	escherichia|GCF_016942615.1	-	-	MCR-1
escherichia	escherichia|GCF_015330065.1	-	NDM-5	-
escherichia	escherichia|GCF_009393655.1	-	NDM-5	-
escherichia	escherichia|GCF_001894425.1	-	NDM-5	-
escherichia	escherichia|GCF_019844035.1	-	NDM-5	-
escherichia	escherichia|GCF_003304615.1	-	-	MCR-1
escherichia	escherichia|GCF_001867205.1	-	-	MCR-1
escherichia	escherichia|GCF_003605685.1	-	-	MCR-1
escherichia	escherichia|GCF_003007825.1	-	NDM-7	-
escherichia	escherichia|GCF_001894565.1	-	-	MCR-1
escherichia	escherichia|GCF_009394055.1	-	NDM-5	-
escherichia	escherichia|GCF_002991865.1	-	-	MCR-1
escherichia	escherichia|GCF_002811555.3	-	NDM-5	MCR-1, MCR-3.5
escherichia	escherichia|GCF_902500025.1	-	-	MCR-1
escherichia	escherichia|GCF_016123625.1	-	NDM-5	-
escherichia	escherichia|GCF_005393945.1	-	-	MCR-1
escherichia	escherichia|GCF_007571385.1	-	-	MCR-1
escherichia	escherichia|GCF_019297555.1	-	-	MCR-1
escherichia	escherichia|GCF_005146175.1	-	NDM-5	-
escherichia	escherichia|GCF_002012305.1	KPC-1	-	-
escherichia	escherichia|GCF_018439505.1	KPC-1	-	-
escherichia	escherichia|GCF_017162545.1	-	-	MCR-1
escherichia	escherichia|GCF_004378325.1	-	-	MCR-5
escherichia	escherichia|GCF_009600715.1	-	NDM-1	MCR-1
escherichia	escherichia|GCF_004283855.1	-	-	MCR-1
escherichia	escherichia|GCF_016760605.1	-	-	MCR-1
escherichia	escherichia|GCF_900088105.1	-	-	MCR-1
escherichia	escherichia|GCF_019660615.1	-	NDM-5	-
escherichia	escherichia|GCF_002247945.1	-	-	MCR-1
escherichia	escherichia|GCF_019660805.1	-	NDM-5	-
escherichia	escherichia|GCF_002967975.1	-	NDM-5	-
escherichia	escherichia|GCF_003546165.1	-	NDM-1	-
escherichia	escherichia|GCF_014494805.1	-	NDM-5	-
escherichia	escherichia|GCF_011077125.1	-	NDM-5	MCR-1
escherichia	escherichia|GCF_003290605.1	-	-	MCR-1
escherichia	escherichia|GCF_002289425.1	-	NDM-4	-
escherichia	escherichia|GCF_014495305.1	-	NDM-5	-
escherichia	escherichia|GCF_013374255.1	-	NDM-5	-
escherichia	escherichia|GCF_003830325.1	-	-	MCR-1
escherichia	escherichia|GCF_014855895.1	KPC-1	-	-
escherichia	escherichia|GCF_009821145.1	-	-	MCR-1
escherichia	escherichia|GCF_002886745.1	KPC-1	-	-
escherichia	escherichia|GCF_009867015.2	-	-	MCR-1
escherichia	escherichia|GCF_002764995.1	-	-	MCR-5
escherichia	escherichia|GCF_001182885.1	-	-	MCR-9
escherichia	escherichia|GCF_003830865.1	-	-	MCR-1
escherichia	escherichia|GCF_019054145.1	-	NDM-1	-
escherichia	escherichia|GCF_003830055.1	-	-	MCR-1
escherichia	escherichia|GCF_002991685.1	-	-	MCR-1
escherichia	escherichia|GCF_016942475.1	-	-	MCR-1
escherichia	escherichia|GCF_001894245.1	-	NDM-5	-
escherichia	escherichia|GCF_013371745.1	-	-	MCR-1
escherichia	escherichia|GCF_002262865.1	-	-	MCR-1
escherichia	escherichia|GCF_020169355.1	-	-	MCR-1
escherichia	escherichia|GCF_018224725.1	-	NDM-5	-
escherichia	escherichia|GCF_002941685.1	-	-	MCR-1
escherichia	escherichia|GCF_902499965.1	-	-	MCR-1
escherichia	escherichia|GCF_019460085.1	-	-	MCR-1
escherichia	escherichia|GCF_900093995.1	-	-	MCR-1
escherichia	escherichia|GCF_000522185.2	KPC-1	-	MCR-9
escherichia	escherichia|GCF_013345075.1	-	NDM-1	-
escherichia	escherichia|GCF_017570605.1	-	-	MCR-1
escherichia	escherichia|GCF_013190205.1	-	-	MCR-1
escherichia	escherichia|GCF_002959205.1	-	-	MCR-1
escherichia	escherichia|GCF_001030555.1	KPC-1	-	-
escherichia	escherichia|GCF_003009935.1	-	-	MCR-1
escherichia	escherichia|GCF_018224805.1	-	NDM-5	-
escherichia	escherichia|GCF_003302215.1	-	-	MCR-1
escherichia	escherichia|GCF_001894075.1	-	NDM-9	MCR-1
escherichia	escherichia|GCF_016774975.1	-	-	MCR-9
escherichia	escherichia|GCF_002886325.1	KPC-1	-	-
escherichia	escherichia|GCF_003829755.1	-	-	MCR-1
escherichia	escherichia|GCF_014863885.1	-	NDM-7	-
escherichia	escherichia|GCF_002942445.1	-	-	MCR-1
escherichia	escherichia|GCF_005395985.1	-	-	MCR-1, MCR-5
escherichia	escherichia|GCF_017593935.1	-	-	MCR-1
escherichia	escherichia|GCF_009823175.1	-	-	MCR-1
escherichia	escherichia|GCF_013346985.1	-	NDM-5	-
escherichia	escherichia|GCF_009394315.1	-	NDM-5	-
escherichia	escherichia|GCF_017593225.1	-	-	MCR-1
escherichia	escherichia|GCF_002811605.1	-	NDM-7	-
escherichia	escherichia|GCF_016123675.1	-	NDM-1	MCR-1
escherichia	escherichia|GCF_003302655.1	-	-	MCR-1
escherichia	escherichia|GCF_013201175.1	-	-	MCR-1, MCR-3
escherichia	escherichia|GCF_019459965.1	-	-	MCR-1
escherichia	escherichia|GCF_002181625.1	KPC-1	-	-
escherichia	escherichia|GCF_001893545.1	-	NDM-9	-
escherichia	escherichia|GCF_006229875.1	-	-	MCR-9
escherichia	escherichia|GCF_003829855.1	-	-	MCR-1
escherichia	escherichia|GCF_003292235.1	-	-	MCR-1
escherichia	escherichia|GCF_018279085.1	-	NDM-5	MCR-1
escherichia	escherichia|GCF_018884065.1	-	NDM-5	-
escherichia	escherichia|GCF_004122215.1	-	NDM-5	MCR-1
salmonella	salmonella|GCF_001478245.1	-	-	MCR-9
salmonella	salmonella|GCF_006443555.1	-	-	MCR-9
salmonella	salmonella|GCF_009930535.1	-	-	MCR-3
salmonella	salmonella|GCF_015697765.1	-	-	MCR-1.12
salmonella	salmonella|GCF_003428205.1	-	NDM-1	-
salmonella	salmonella|GCF_003120635.1	-	-	MCR-9
salmonella	salmonella|GCF_009930615.1	-	-	MCR-3
salmonella	salmonella|GCF_015697825.1	-	-	MCR-1
salmonella	salmonella|GCF_004124155.2	-	-	MCR-1
salmonella	salmonella|GCF_001243905.1	-	-	MCR-9
salmonella	salmonella|GCF_001443185.1	KPC-1	-	-
salmonella	salmonella|GCF_900242515.1	-	-	MCR-9
salmonella	salmonella|GCF_014306615.1	-	-	MCR-1
salmonella	salmonella|GCF_002091095.1	-	-	MCR-9
salmonella	salmonella|GCF_009930525.1	-	-	MCR-3
salmonella	salmonella|GCF_003067295.1	-	-	MCR-9
salmonella	salmonella|GCF_003118725.1	-	-	MCR-9
salmonella	salmonella|GCF_009806735.1	-	-	MCR-1
salmonella	salmonella|GCF_006443615.1	-	-	MCR-9
salmonella	salmonella|GCF_014857385.1	-	-	MCR-1
salmonella	salmonella|GCF_002915405.1	-	-	MCR-1
salmonella	salmonella|GCF_900242465.1	-	-	MCR-9
salmonella	salmonella|GCF_001614105.1	-	-	MCR-5
salmonella	salmonella|GCF_009728795.1	-	-	MCR-1
salmonella	salmonella|GCF_011057995.1	-	-	MCR-9
salmonella	salmonella|GCF_014306395.1	-	-	MCR-1
salmonella	salmonella|GCF_001466375.1	-	-	MCR-1
salmonella	salmonella|GCF_002057115.1	-	-	MCR-9
salmonella	salmonella|GCF_002915395.1	-	-	MCR-1
salmonella	salmonella|GCF_019008335.1	-	-	MCR-9
salmonella	salmonella|GCF_001243195.1	-	-	MCR-9
salmonella	salmonella|GCF_002091285.1	-	-	MCR-3
salmonella	salmonella|GCF_009930605.1	-	-	MCR-3
salmonella	salmonella|GCF_019670345.1	-	-	MCR-3
salmonella	salmonella|GCF_003030125.1	-	-	MCR-1
salmonella	salmonella|GCF_015732575.1	-	-	MCR-1.2
salmonella	salmonella|GCF_900241485.1	-	-	MCR-5
salmonella	salmonella|GCF_019670285.1	-	-	MCR-3
salmonella	salmonella|GCF_001466355.1	-	-	MCR-1
salmonella	salmonella|GCF_001478765.1	-	-	MCR-9
salmonella	salmonella|GCF_018460045.1	-	-	MCR-1
salmonella	salmonella|GCF_003030265.1	-	-	MCR-9
salmonella	salmonella|GCF_014306315.1	-	-	MCR-1
salmonella	salmonella|GCF_002283535.1	-	-	MCR-1
salmonella	salmonella|GCF_015234295.1	-	-	MCR-1
salmonella	salmonella|GCF_020215505.1	-	-	MCR-1
salmonella	salmonella|GCF_002031105.1	-	-	MCR-9
salmonella	salmonella|GCF_009930655.1	-	-	MCR-3
salmonella	salmonella|GCF_002052105.1	-	-	MCR-1
salmonella	salmonella|GCF_012051085.1	-	-	MCR-3
salmonella	salmonella|GCF_002030545.1	-	-	MCR-9
salmonella	salmonella|GCF_008727635.1	KPC-1	-	-
salmonella	salmonella|GCF_009930575.1	-	-	MCR-3
salmonella	salmonella|GCF_014306325.1	-	-	MCR-1
salmonella	salmonella|GCF_014857495.1	-	-	MCR-1
salmonella	salmonella|GCF_014306215.1	-	-	MCR-1
salmonella	salmonella|GCF_002062415.1	-	-	MCR-9
salmonella	salmonella|GCF_014306255.1	-	-	MCR-1
salmonella	salmonella|GCF_003140475.2	-	-	MCR-1
salmonella	salmonella|GCF_009930675.1	-	-	MCR-3
salmonella	salmonella|GCF_014857515.1	-	-	MCR-1
salmonella	salmonella|GCF_012051385.1	-	-	MCR-3
salmonella	salmonella|GCF_003120995.1	-	-	MCR-9
salmonella	salmonella|GCF_001479205.1	-	-	MCR-9
salmonella	salmonella|GCF_019670385.1	-	-	MCR-1, MCR-5
salmonella	salmonella|GCF_014306275.1	-	-	MCR-1
salmonella	salmonella|GCF_002058605.1	-	-	MCR-9
salmonella	salmonella|GCF_001243085.1	-	-	MCR-9
salmonella	salmonella|GCF_001240335.1	-	-	MCR-9
salmonella	salmonella|GCF_006461405.1	-	-	MCR-1
salmonella	salmonella|GCF_019468645.1	-	-	MCR-9
salmonella	salmonella|GCF_003077195.1	-	-	MCR-9
salmonella	salmonella|GCF_003117295.1	-	-	MCR-9
salmonella	salmonella|GCF_018279985.1	-	-	MCR-9
salmonella	salmonella|GCF_004025745.1	-	-	MCR-1
salmonella	salmonella|GCF_014857555.1	-	-	MCR-1
salmonella	salmonella|GCF_016746105.1	-	-	MCR-1
salmonella	salmonella|GCF_009821295.1	-	-	MCR-1
salmonella	salmonella|GCF_015697805.1	-	-	MCR-1
salmonella	salmonella|GCF_002238275.1	-	-	MCR-1
salmonella	salmonella|GCF_003067325.1	-	-	MCR-9
salmonella	salmonella|GCF_020215475.1	-	-	MCR-1
salmonella	salmonella|GCF_004124175.2	-	-	MCR-1.19
salmonella	salmonella|GCF_011392995.1	-	-	MCR-1
salmonella	salmonella|GCF_014492795.1	-	-	MCR-1
salmonella	salmonella|GCF_011058005.1	-	-	MCR-1
salmonella	salmonella|GCF_004919145.1	-	-	MCR-3
salmonella	salmonella|GCF_014306375.1	-	-	MCR-1
salmonella	salmonella|GCF_001647755.1	-	NDM-9	-
salmonella	salmonella|GCF_016018955.1	-	-	MCR-1
salmonella	salmonella|GCF_002032665.1	-	-	MCR-9
salmonella	salmonella|GCF_014306285.1	-	-	MCR-1
salmonella	salmonella|GCF_006443185.1	-	-	MCR-9
salmonella	salmonella|GCF_014334235.1	-	-	MCR-1
salmonella	salmonella|GCF_001245335.1	-	-	MCR-9
salmonella	salmonella|GCF_014306535.1	-	-	MCR-1
salmonella	salmonella|GCF_014306495.1	-	-	MCR-1
salmonella	salmonella|GCF_018359685.1	-	-	MCR-1
salmonella	salmonella|GCF_009930595.1	-	-	MCR-3
salmonella	salmonella|GCF_002283545.1	-	-	MCR-1
salmonella	salmonella|GCF_014306355.1	-	-	MCR-1
salmonella	salmonella|GCF_010078375.1	-	-	MCR-3
salmonella	salmonella|GCF_014857345.1	-	-	MCR-1
salmonella	salmonella|GCF_004025715.1	-	-	MCR-1
salmonella	salmonella|GCF_004025485.1	-	-	MCR-1
salmonella	salmonella|GCF_004025675.1	-	-	MCR-1
salmonella	salmonella|GCF_006443415.1	-	-	MCR-9
salmonella	salmonella|GCF_003119455.1	-	-	MCR-9
salmonella	salmonella|GCF_004025805.1	-	-	MCR-1
salmonella	salmonella|GCF_014857455.1	-	-	MCR-1
salmonella	salmonella|GCF_001278315.1	-	-	MCR-9
salmonella	salmonella|GCF_001466365.1	-	-	MCR-1
salmonella	salmonella|GCF_001614025.1	-	-	MCR-1
salmonella	salmonella|GCF_002065885.1	-	-	MCR-9
salmonella	salmonella|GCF_001243205.1	-	-	MCR-9
salmonella	salmonella|GCF_015697785.1	-	-	MCR-1
salmonella	salmonella|GCF_020181755.1	-	-	MCR-1
[truncated: 6,700 more rows]
