# Supplementary material for: Blanket antimicrobial resistance gene database with structural information, BOARDS, provides insights on historical landscape of resistance prevalence and effects of mutations in enzyme structure
Source: mSystems. 2023 Dec 12;9(1):e00943-23. doi: 10.1128/msystems.00943-23 (PMC10871167; doi:10.1128/msystems.00943-23)
Supplement: Table S6 — The results of atomic electrostatic characterization of each residue across four positions (104, 182, 238, 265) in a total of four TEM models. [file msystems.00943-23-s0007.xlsx]

## Sheet: TEM-1(WT)
TABLE S6. The results of atomic ES characterization of each residue across four positions in the TEM-1(WT) model.
"Model" is the analysis model which belonged to the TEM subclass.
"Position" is the position at which the mutation occurs. The number of each position was adjusted to account for the gap in the length of the pdb file sequence information of the corresponding model.
"Residue" is the residue located at the corresponding position.
The next column, "X-axis" is the X-coordinate of each atom of each residue obtained from the ES density map.
The next column, "Y-axis" is the Y-coordinate of each atom of each residue obtained from the ES density map.
The next column, "Z-axis" is the Z-coordinate of each atom of each residue obtained from the ES density map.
The next column, "ES energy" is the electrostatic energy for each atom calculated by interpolation process using the X, Y, and Z- coordinates.
The next column, "Avg energy" is the average value of the calculated ES energy for each atom.
Model	Position	Residue	X-axis	Y-axis	Z-axis	ES energy	Avg energy
TEM-1 (WT)	102	GLU	14.382	10.736	46.235	-277.33	-112.184
	102	GLU	14.281	11.812	45.243	36.0325
	102	GLU	12.993	11.727	44.411	317.489
	102	GLU	12.493	10.637	44.148	-415.284
	102	GLU	15.512	11.858	44.324	38.9791
	102	GLU	15.704	10.598	43.458	17.4313
	102	GLU	16.762	10.779	42.359	469.677
	102	GLU	16.858	9.863	41.516	-631.409
	102	GLU	17.427	11.84	42.339	-565.246
	180	MET	11.772	-5.837	27.391	-193.557	-35.6019
	180	MET	11.793	-5.701	25.934	14.9646
	180	MET	10.485	-5.032	25.483	382.659
	180	MET	9.446	-5.315	26.09	-321.605
	180	MET	11.942	-7.078	25.282	46.9691
	180	MET	13.297	-7.736	25.552	7.1107
	180	MET	13.366	-9.439	24.934	-194.47
	180	MET	15.041	-9.896	25.447	-26.8854
	236	GLY	15.345	8.122	33.014	-192.702	-50.5378
	236	GLY	16.444	7.636	33.831	8.46086
	236	GLY	17.771	8.196	33.356	373.51
	236	GLY	17.829	9.052	32.464	-391.42
	261	THR	14.179	4.393	24.666	-262.945	-86.5654
	261	THR	15.522	4.729	24.201	14.3958
	261	THR	16.476	4.791	25.386	336.11
	261	THR	16.056	5.114	26.497	-329.635
	261	THR	15.53	6.029	23.383	217.326
	261	THR	15.066	7.259	24.167	-150.903
	261	THR	16.83	6.282	22.909	-430.307
	The average of ES energy of 4 SNP positions					-75.0923

## Sheet: TEM-52(WT)
TABLE S6. The results of atomic ES characterization of each residue across four positions in the TEM-52(WT) model.
"Model" is the analysis model which belonged to the TEM subclass.
"Position" is the position at which the mutation occurs. The number of each position was adjusted to account for the gap in the length of the pdb file sequence information of the corresponding model.
"Residue" is the residue located at the corresponding position.
The next column, "X-axis" is the X-coordinate of each atom of each residue obtained from the ES density map.
The next column, "Y-axis" is the Y-coordinate of each atom of each residue obtained from the ES density map.
The next column, "Z-axis" is the Z-coordinate of each atom of each residue obtained from the ES density map.
The next column, "ES energy" is the electrostatic energy for each atom calculated by interpolation process using the X, Y, and Z- coordinates.
The next column, "Avg energy" is the average value of the calculated ES energy for each atom.
Model	Position	Residue	X-axis	Y-axis	Z-axis	ES energy	Avg energy
TEM-52 (WT)	102	LYS	14.409	10.757	46.293	-191.117	-43.3303
	102	LYS	14.375	11.84	45.291	-141.592
	102	LYS	13.134	11.717	44.398	432.094
	102	LYS	12.838	10.622	43.937	-391.234
	102	LYS	15.669	11.804	44.454	4.2242
	102	LYS	15.767	12.93	43.406	29.3557
	102	LYS	17.07	12.815	42.604	-0.268655
	102	LYS	17.157	13.886	41.508	26.7921
	102	LYS	18.366	13.694	40.66	-158.227
	180	THR	11.723	-5.745	27.374	-197.637	-62.97
	180	THR	11.771	-5.555	25.919	17.8838
	180	THR	10.46	-4.907	25.463	391.384
	180	THR	9.431	-5.112	26.12	-348.06
	180	THR	12.03	-6.868	25.171	216.664
	180	THR	13.31	-7.56	25.645	-140.926
	180	THR	10.949	-7.764	25.317	-380.098
	236	SER	15.398	8.293	33	-205.112	-71.0277
	236	SER	16.488	7.896	33.879	14.6561
	236	SER	17.834	8.418	33.394	389.455
	236	SER	17.909	9.2	32.439	-350.642
	236	SER	16.455	6.377	34.027	128.853
	236	SER	17.116	5.674	33.002	-403.376
	261	THR	14.173	4.404	24.632	-234.133	-84.3486
	261	THR	15.518	4.737	24.17	19.4368
	261	THR	16.472	4.78	25.355	343.86
	261	THR	16.051	5.073	26.475	-379.656
	261	THR	15.536	6.045	23.365	249.712
	261	THR	15.076	7.267	24.163	-133.057
	261	THR	16.84	6.305	22.905	-456.602
	The average of ES energy of 4 SNP positions					-63.7024

## Sheet: TEM-142(WT)
TABLE S6. The results of atomic ES characterization of each residue across four positions in the TEM-142(WT) model.
"Model" is the analysis model which belonged to the TEM subclass.
"Position" is the position at which the mutation occurs. The number of each position was adjusted to account for the gap in the length of the pdb file sequence information of the corresponding model.
"Residue" is the residue located at the corresponding position.
The next column, "X-axis" is the X-coordinate of each atom of each residue obtained from the ES density map.
The next column, "Y-axis" is the Y-coordinate of each atom of each residue obtained from the ES density map.
The next column, "Z-axis" is the Z-coordinate of each atom of each residue obtained from the ES density map.
The next column, "ES energy" is the electrostatic energy for each atom calculated by interpolation process using the X, Y, and Z- coordinates.
The next column, "Avg energy" is the average value of the calculated ES energy for each atom.
Model	Position	Residue	X-axis	Y-axis	Z-axis	ES energy	Avg energy
TEM-142 (WT)	102	LYS	14.403	10.756	46.303	-192.967	-36.0427
	102	LYS	14.371	11.834	45.297	-146.473
	102	LYS	13.128	11.712	44.406	466.994
	102	LYS	12.831	10.619	43.945	-342.549
	102	LYS	15.661	11.78	44.461	4.10233
	102	LYS	15.762	12.908	43.418	29.9336
	102	LYS	17.062	12.783	42.616	-0.969968
	102	LYS	17.163	13.881	41.551	26.8636
	102	LYS	18.386	13.708	40.726	-169.321
	180	MET	11.772	-5.847	27.379	-188.593	-32.1746
	180	MET	11.789	-5.717	25.922	19.4068
	180	MET	10.48	-5.047	25.475	441.811
	180	MET	9.445	-5.33	26.087	-343.213
	180	MET	11.933	-7.098	25.278	46.4591
	180	MET	13.285	-7.76	25.55	8.53302
	180	MET	13.35	-9.465	24.941	-213.273
	180	MET	15.029	-9.922	25.442	-28.5281
	236	ASN	15.396	8.3	32.915	-197.236	-125.276
	236	ASN	16.515	7.828	33.725	38.9513
	236	ASN	17.829	8.502	33.326	378.975
	236	ASN	17.873	9.386	32.462	-405.642
	236	ASN	16.571	6.291	33.588	-97.6898
	236	ASN	15.582	5.606	34.487	362.836
	236	ASN	14.706	6.335	35.123	-622.203
	236	ASN	15.632	4.419	34.705	-460.199
	261	MET	14.119	4.343	24.685	-251.4	-50.3602
	261	MET	15.432	4.731	24.185	16.3892
	261	MET	16.43	4.752	25.333	355.32
	261	MET	16.053	5.029	26.473	-351.305
	261	MET	15.368	6.08	23.454	46.2195
	261	MET	14.895	7.219	24.368	17.9412
	261	MET	14.627	8.829	23.59	-222.418
	261	MET	13.276	8.408	22.458	-13.6285
	The average of ES energy of 4 SNP positions					-60.2082

## Sheet: TEM-142(mutant)
TABLE S6. The results of atomic ES characterization of each residue across four positions in the TEM-142(mutant) model.
"Model" is the analysis model which belonged to the TEM subclass.
"Position" is the position at which the mutation occurs. The number of each position was adjusted to account for the gap in the length of the pdb file sequence information of the corresponding model.
"Residue" is the residue located at the corresponding position.
The next column, "X-axis" is the X-coordinate of each atom of each residue obtained from the ES density map.
The next column, "Y-axis" is the Y-coordinate of each atom of each residue obtained from the ES density map.
The next column, "Z-axis" is the Z-coordinate of each atom of each residue obtained from the ES density map.
The next column, "ES energy" is the electrostatic energy for each atom calculated by interpolation process using the X, Y, and Z- coordinates.
The next column, "Avg energy" is the average value of the calculated ES energy for each atom.
Model	Position	Residue	X-axis	Y-axis	Z-axis	ES energy	Avg energy
TEM-142 (Mutant)	102	LYS	14.42	10.762	46.295	-185.822	-38.6272
	102	LYS	14.388	11.838	45.286	-139.173
	102	LYS	13.143	11.716	44.398	459.38
	102	LYS	12.842	10.622	43.939	-387.252
	102	LYS	15.678	11.788	44.446	3.58114
	102	LYS	15.782	12.908	43.393	30.0459
	102	LYS	17.09	12.785	42.596	0.346479
	102	LYS	17.183	13.847	41.491	25.6897
	102	LYS	18.391	13.642	40.646	-154.44
	180	MET	11.871	-5.913	27.382	-213.095	-44.3761
	180	MET	11.834	-5.745	25.927	15.0944
	180	MET	10.535	-5.023	25.521	363.326
	180	MET	9.525	-5.198	26.218	-361.906
	180	MET	11.948	-7.114	25.255	48.6976
	180	MET	13.304	-7.781	25.514	8.56439
	180	MET	13.362	-9.491	24.925	-190.484
	180	MET	15.038	-9.945	25.443	-25.2063
	236	SER	15.417	8.262	32.987	-188.483	-80.1989
	236	SER	16.521	7.865	33.855	14.4142
	236	SER	17.859	8.417	33.365	407.29
	236	SER	17.896	9.25	32.451	-359.113
	236	SER	16.529	6.345	33.983	112.687
	236	SER	16.851	5.697	32.786	-467.988
	261	MET	14.117	4.34	24.666	-245.402	-43.5976
	261	MET	15.43	4.721	24.166	14.9705
	261	MET	16.434	4.716	25.31	370.832
	261	MET	16.056	4.953	26.459	-328.192
	261	MET	15.37	6.079	23.45	45.6853
	261	MET	14.914	7.212	24.379	19.0581
	261	MET	14.651	8.832	23.617	-215.573
	261	MET	13.302	8.437	22.473	-10.1605
	The average of ES energy of 4 SNP positions					-49.4396
