# Supplementary material for: Blanket antimicrobial resistance gene database with structural information, BOARDS, provides insights on historical landscape of resistance prevalence and effects of mutations in enzyme structure
Source: mSystems. 2023 Dec 12;9(1):e00943-23. doi: 10.1128/msystems.00943-23 (PMC10871167; doi:10.1128/msystems.00943-23)
Supplement: Table S7 — The results of ligand ES environment modulation on the active site induced by point mutations. [file msystems.00943-23-s0008.xlsx]

## Sheet: ES differential in Oxime
TABLE S7. The comparison of differential in substrate ES environment in the oxime group (C24, O25, N14) of a total of four TEM models caused by E104K.
"Model" is the analysis model which belonged to the TEM subclass.
"Residue" is the residue at position 104 that occurred in each TEM model.
"Index" is each atomic number assigned to the substrate, cefotaxime.
"Atom" is an atom with an index assigned to cefotaxime.
"Index+Atom" is the combination of the index assigned to cefotaxime and the corresponding atom.
The next column "ES energy," is the electrostatic energy of the atom of the assigned index.
The next column, "Avg. ES energy," is the average of the electrostatic energy of the atoms corresponding to the oxime group (C24, O25, N14) in cefotaxime.
Model	Residue	Index	Atom	Index+Atom	ES energy	Avg. ES energy
TEM-1(WT)	E	24	C	C24	-2.42277	-2.78347
		25	O	O25	-2.64331
		14	N	N14	-3.28434
TEM-52(WT)	K	24	C	C24	1.80107	1.8791
		25	O	O25	1.85023
		14	N	N14	1.986
TEM-142(WT)	K	24	C	C24	2.01348	2.12771
		25	O	O25	2.07839
		14	N	N14	2.29127
TEM-142(mutant)	K	24	C	C24	1.30869	1.36043
		25	O	O25	1.3208
		14	N	N14	1.45178

## Sheet: TEM-1(WT)
TABLE S7. The modulation of the substrate ES environment due to SNP events in TEM-1(WT).
"Index" is each atomic number assigned to the substrate, cefotaxime.
"Atom" is an atom with an index assigned to cefotaxime.
"Index+Atom" is the combination of the index assigned to cefotaxime and the corresponding atom.
The next column "ES energy" is the electrostatic energy of the atom of the assigned index.
The next column, "Note" is the characteristic of the TEM model, which indicates occurred SNP events within the model.
Index	Atom	Index+Atom	ES energy	Note
1	C	C1	-2.12914	Reference
2	C	C2	-0.61156
3	O	O3	-0.834034
4	N	N4	0.832664
5	C	C5	2.20942
6	C	C6	1.4904
7	C	C7	0.519893
8	S	S8	-0.764555
9	C	C9	-0.833804
10	C	C10	-3.44629
11	O	O11	-3.65229
12	N	N12	-2.63388
13	H	H13	-2.26603
14	N	N14	-3.28434
15	C	C15	-3.73908
16	C	C16	-3.98862
17	C	C17	-3.13094
18	S	S18	-3.58803
19	C	C19	-5.01755
20	N	N20	-6.30318
21	N	N21	-4.6976
22	H	H22	-6.73918
23	H	H23	-6.85383
24	C	C24	-2.42277
25	O	O25	-2.64331
26	C	C26	4.18671
27	O	O27	4.75339
28	O	O28	5.92418
29	H	H29	7.28588
30	C	C30	2.3633
31	O	O31	1.99852
32	C	C32	1.17413
33	C	C33	0.233221
34	O	O34	1.40735

## Sheet: TEM-52(WT)
TABLE S7. The modulation of the substrate ES environment due to SNP events in TEM-52(WT).
"Index" is each atomic number assigned to the substrate, cefotaxime.
"Atom" is an atom with an index assigned to cefotaxime.
"Index+Atom" is the combination of the index assigned to cefotaxime and the corresponding atom.
The next column "ES energy" is the electrostatic energy of the atom of the assigned index.
The next column, "Note" is the characteristic of the TEM model, which indicates occurred SNP events within the model.
Index	Atom	Index+Atom	ES energy	Note
1	C	C1	1.89726	E104K,M182T,G238S
2	C	C2	3.13097
3	O	O3	3.10803
4	N	N4	4.20786
5	C	C5	5.16555
6	C	C6	4.22
7	C	C7	3.31321
8	S	S8	2.56188
9	C	C9	2.66056
10	C	C10	1.49064
11	O	O11	1.61825
12	N	N12	1.61496
13	H	H13	1.72663
14	N	N14	1.986
15	C	C15	1.60313
16	C	C16	1.17508
17	C	C17	1.10956
18	S	S18	-0.0813604
19	C	C19	0.0888219
20	N	N20	-0.88309
21	N	N21	0.76203
22	H	H22	-1.50987
23	H	H23	-1.02756
24	C	C24	1.80107
25	O	O25	1.85023
26	C	C26	6.97072
27	O	O27	7.60973
28	O	O28	8.49045
29	H	H29	8.56309
30	C	C30	4.83545
31	O	O31	4.26613
32	C	C32	3.15777
33	C	C33	2.10622
34	O	O34	3.22563

## Sheet: TEM-142(WT)
TABLE S7. The modulation of the substrate ES environment due to SNP events in TEM-142(WT).
"Index" is each atomic number assigned to the substrate, cefotaxime.
"Atom" is an atom with an index assigned to cefotaxime.
"Index+Atom" is the combination of the index assigned to cefotaxime and the corresponding atom.
The next column "ES energy" is the electrostatic energy of the atom of the assigned index.
The next column, "Note" is the characteristic of the TEM model, which indicates occurred SNP events within the model.
Index	Atom	Index+Atom	ES energy	Note
1	C	C1	1.58981	E104K, G238N, T263M
2	C	C2	2.68328
3	O	O3	2.97241
4	N	N4	3.2545
5	C	C5	4.3688
6	C	C6	3.78878
7	C	C7	3.11484
8	S	S8	2.43092
9	C	C9	2.16369
10	C	C10	1.737
11	O	O11	1.88917
12	N	N12	1.71233
13	H	H13	1.83204
14	N	N14	2.29127
15	C	C15	1.94605
16	C	C16	1.68746
17	C	C17	1.77029
18	S	S18	1.25204
19	C	C19	0.649383
20	N	N20	-0.93129
21	N	N21	1.31647
22	H	H22	-2.04984
23	H	H23	-1.35561
24	C	C24	2.01348
25	O	O25	2.07839
26	C	C26	5.99768
27	O	O27	6.2605
28	O	O28	7.65088
29	H	H29	7.78778
30	C	C30	4.48097
31	O	O31	4.11502
32	C	C32	3.07828
33	C	C33	2.06267
34	O	O34	3.14653

## Sheet: TEM-142(mutant)
TABLE S7. The modulation of the substrate ES environment due to SNP events in TEM-142(mutant).
"Index" is each atomic number assigned to the substrate, cefotaxime.
"Atom" is an atom with an index assigned to cefotaxime.
"Index+Atom" is the combination of the index assigned to cefotaxime and the corresponding atom.
The next column "ES energy" is the electrostatic energy of the atom of the assigned index.
The next column, "Note" is the characteristic of the TEM model, which indicates occurred SNP events within the model.
Index	Atom	Index+Atom	ES energy	Note
1	C	C1	0.438971	E104K, G238S, T263M
2	C	C2	1.43035
3	O	O3	1.3076
4	N	N4	2.26595
5	C	C5	3.50047
6	C	C6	3.04159
7	C	C7	2.41092
8	S	S8	1.6135
9	C	C9	1.24803
10	C	C10	0.65818
11	O	O11	0.716086
12	N	N12	0.620164
13	H	H13	0.844615
14	N	N14	1.45178
15	C	C15	0.977525
16	C	C16	0.634808
17	C	C17	0.669437
18	S	S18	-0.500878
19	C	C19	-0.312843
20	N	N20	-1.18413
21	N	N21	0.222833
22	H	H22	-1.8415
23	H	H23	-1.32188
24	C	C24	1.30869
25	O	O25	1.3208
26	C	C26	5.17771
27	O	O27	5.71784
28	O	O28	6.60186
29	H	H29	7.01918
30	C	C30	3.80254
31	O	O31	3.50062
32	C	C32	2.61948
33	C	C33	1.66537
34	O	O34	2.7723
