# Supplementary material for: Blanket antimicrobial resistance gene database with structural information, BOARDS, provides insights on historical landscape of resistance prevalence and effects of mutations in enzyme structure
Source: mSystems. 2023 Dec 12;9(1):e00943-23. doi: 10.1128/msystems.00943-23 (PMC10871167; doi:10.1128/msystems.00943-23)
Supplement: Table S8 — The independent molecular docking simulation results between four TEM models and cefotaxime. [file msystems.00943-23-s0009.xlsx]

## Sheet: TEM-1(WT)
TABLE S8. The results of thirty independent molecular docking simulations between TEM-1(WT) and cefotaxime.
"Index" is the number of independent molecular docking simulations performed.
"Binding affinity" is the binding affinity calculated from each independent molecular docking simulation.
"Pose score" is a calculated pose score from each independent molecular docking simulation.
Index	Binding affinity	Pose score
1	-7.59775	0.893756
2	-7.48391	0.858742
3	-7.70506	0.853704
4	-8.15327	0.929935
5	-7.51258	0.856816
6	-7.58208	0.825516
7	-7.5979	0.891521
8	-7.47266	0.846462
9	-7.57458	0.831019
10	-8.20015	0.926152
11	-7.60458	0.905012
12	-7.47531	0.842882
13	-7.62325	0.862781
14	-7.4854	0.841043
15	-7.58596	0.826102
16	-8.2689	0.938315
17	-7.46448	0.915478
18	-7.60999	0.878238
19	-7.62325	0.862781
20	-7.4854	0.841043
21	-7.58596	0.826102
22	-8.2252	0.932872
23	-7.47764	0.897717
24	-7.63525	0.894159
25	-7.61792	0.887971
26	-7.49623	0.858357
27	-7.57553	0.826727
28	-7.63074	0.880436
29	-7.60555	0.879766
30	-7.51827	0.857657

## Sheet: TEM-52(WT)
TABLE S8. The results of thirty independent molecular docking simulations between TEM-52(WT) and cefotaxime.
"Index" is the number of independent molecular docking simulations performed.
"Binding affinity" is the binding affinity calculated from each independent molecular docking simulation.
"Pose score" is a calculated pose score from each independent molecular docking simulation.
Index	Binding affinity	Pose score
1	-8.11325	0.952155
2	-7.54585	0.920007
3	-7.99595	0.893258
4	-8.11374	0.95045
5	-7.56458	0.930183
6	-7.10692	0.900723
7	-8.15901	0.948064
8	-7.64113	0.935743
9	-7.92689	0.89515
10	-8.1111	0.944828
11	-7.5662	0.924002
12	-7.96109	0.911004
13	-8.11706	0.952943
14	-7.53475	0.923979
15	-7.95597	0.890978
16	-8.13275	0.951664
17	-7.63502	0.936415
18	-8.02189	0.888686
19	-8.20371	0.960302
20	-7.57569	0.928581
21	-7.96053	0.892247
22	-8.11341	0.950234
23	-7.18365	0.913632
24	-7.95514	0.893725
25	-8.11478	0.946276
26	-7.59194	0.932498
27	-8.01323	0.890808
28	-8.12612	0.956442
29	-7.56196	0.928788
30	-7.97031	0.898804

## Sheet: TEM-142(WT)
TABLE S8. The results of thirty independent molecular docking simulations between TEM-142(WT) and cefotaxime.
"Index" is the number of independent molecular docking simulations performed.
"Binding affinity" is the binding affinity calculated from each independent molecular docking simulation.
"Pose score" is a calculated pose score from each independent molecular docking simulation.
Index	Binding affinity	Pose score
1	-7.96767	0.969088
2	-7.51268	0.931768
3	-7.40667	0.928728
4	-7.89438	0.965216
5	-7.42106	0.936863
6	-7.51162	0.932473
7	-7.99443	0.974813
8	-7.55715	0.929726
9	-7.76238	0.925425
10	-7.91726	0.972867
11	-7.31446	0.94576
12	-7.58886	0.933119
13	-7.83977	0.970645
14	-7.57077	0.93394
15	-7.68161	0.924226
16	-7.85405	0.961207
17	-7.48021	0.947394
18	-7.50506	0.929916
19	-7.98846	0.970506
20	-7.59793	0.959264
21	-7.98481	0.930536
22	-7.88584	0.966185
23	-7.55229	0.955743
24	-7.50837	0.931451
25	-7.85691	0.961635
26	-7.58186	0.959782
27	-7.53118	0.933063
28	-7.96397	0.97245
29	-7.57916	0.958559
30	-7.5178	0.93345

## Sheet: TEM-142(mutant)
TABLE S8. The results of thirty independent molecular docking simulations between TEM-142(mutant) and cefotaxime.
"Index" is the number of independent molecular docking simulations performed.
"Binding affinity" is the binding affinity calculated from each independent molecular docking simulation.
"Pose score" is a calculated pose score from each independent molecular docking simulation.
Index	Binding affinity	Pose score
1	-8.09957	0.955896
2	-8.09403	0.915401
3	-7.61841	0.897993
4	-8.11538	0.959243
5	-8.08976	0.932344
6	-7.66093	0.894601
7	-8.08322	0.954837
8	-7.19568	0.925282
9	-8.13258	0.918649
10	-8.10367	0.958181
11	-7.25958	0.922845
12	-8.0779	0.902989
13	-8.09675	0.956164
14	-8.08048	0.911716
15	-7.63878	0.887744
16	-8.09896	0.957622
17	-8.06727	0.907088
18	-7.62511	0.892262
19	-8.09641	0.954865
20	-8.05955	0.91842
21	-7.65057	0.887317
22	-8.06178	0.959824
23	-7.29119	0.9483
24	-8.09543	0.939598
25	-8.09594	0.955977
26	-7.25411	0.940617
27	-8.06775	0.93209
28	-8.0953	0.956819
29	-8.0587	0.929147
30	-7.6614	0.896782
